# Supplementary material for: Characterization of a highly diverged mitochondrial ATP synthase Fo subunit in Trypanosoma brucei
Source: J Biol Chem. 2022 Mar 12;298(4):101829. doi: 10.1016/j.jbc.2022.101829 (PMC9034290; doi:10.1016/j.jbc.2022.101829)
Supplement: Supplemental Table S2 [file mmc2.xlsx]

## Sheet: Results SILAC RNAi
Protein group ID	Protein IDs	Majority protein IDs	Leading protein ID	Gene names	Proteins	Mol. weight [kDa]	Sequence coverage [%]	Q-value	Score	# of proteins in protein group	Mean log2 Ratio +/- Tet normalized	p-value	-Log10 p-value	p-value < 0.05	Sequence coverage Rep_A [%]	Peptides Rep_A	Unique peptides Rep_A	Ratio +/- Tet Rep_A	Ratio +/- Tet normalized Rep_A	Ratio variability [%] Rep_A	Ratio count Rep_A	Intensity Rep_A	Intensity L Rep_A	Intensity H Rep_A	Sequence coverage Rep_B [%]	Peptides Rep_B	Unique peptides Rep_B	Ratio +/- Tet Rep_B	Ratio +/- Tet normalized Rep_B	Ratio variability [%] Rep_B	Ratio count Rep_B	Intensity Rep_B	Intensity L Rep_B	Intensity H Rep_B	Sequence coverage Rep_C [%]	Peptides Rep_C	Unique peptides Rep_C	Ratio +/- Tet Rep_C	Ratio +/- Tet normalized Rep_C	Ratio variability [%] Rep_C	Ratio count Rep_C	Intensity Rep_C	Intensity L Rep_C	Intensity H Rep_C
410	Tb927.10.11800	Tb927.10.11800	Tb927.10.11800		Axonemal inner arm dynein light chain, putative	42.092	7.2	0	3.6308	1	-1.35296	0.00192476	2.71562	+	7.2	2	2	0.32525	0.3926		1	3423200	2427900	995270	3.2	1	1	0.32699	0.39038		1	3195200	2203600	991590	0	0	0				0	0	0	0
2357	Tb927.6.590	Tb927.6.590	Tb927.6.590		hypothetical protein, conserved	12.277	33.7	0	3.9094	1	-1.1543	0.0010375	2.98401	+	33.7	3	3	0.33962	0.42873	9.1436	3	27923000	20784000	7139200	25.5	2	2	0.35842	0.45139	0.62153	2	10220000	7054800	3165600	23.5	2	2	0.539986	0.468626	13.556	2	19289000	6869500	12419000
2641	Tb927.7.840	Tb927.7.840	Tb927.7.840	ATPTB7/k	Mitochondrial ATP synthase subunit, putative	14.51	36.3	0	15.518	1	-1.15122	0.00291847	2.53484	+	35.5	4	4	0.34821	0.41924	36.296	4	80928000	61800000	19128000	36.3	6	6	0.37039	0.44731	14.819	6	77940000	57085000	20855000	27.4	4	4	0.544662	0.486713	14.398	6	48863000	14426000	34436000
1734	Tb927.3.2880	Tb927.3.2880	Tb927.3.2880	ATPTB10/i/j	Mitochondrial ATP synthase subunit, putative	12.643	38.5	0	72.161	1	-1.10725	0.000265865	3.57534	+	38.5	5	5	0.37136	0.45575	18.604	7	103100000	72304000	30795000	38.5	5	5	0.3781	0.46158	13.808	7	89149000	64197000	24952000	38.5	5	5	0.550752	0.475421	27.462	8	76763000	27856000	48907000
1715	Tb927.3.2180	Tb927.3.2180	Tb927.3.2180	ATPTB11	Mitochondrial ATP synthase subunit, putative	17.908	41	0	24.586	1	-1.0845	0.00318585	2.49677	+	21.2	2	2	0.35328	0.43424	0.081661	5	81227000	59175000	22052000	41	3	3	0.39257	0.48256	5.7491	6	104880000	75686000	29197000	21.2	2	2	0.565547	0.5004	7.6781	4	60585000	21297000	39289000
719	Tb927.10.520	Tb927.10.520	Tb927.10.520	ATPTB1	Mitochondrial ATP synthase subunit, putative	46.781	51.8	0	95.703	1	-1.07063	0.000941504	3.02618	+	49	17	17	0.36854	0.45908	22.289	23	230910000	154650000	76262000	36.4	14	14	0.38163	0.4735	16.157	20	290040000	191970000	98067000	40.4	15	15	0.565643	0.4965	20.451	23	249350000	86895000	162450000
1691	Tb927.3.1690	Tb927.3.1690	Tb927.3.1690	ATPTB5/f	Mitochondrial ATP synthase subunit, putative	17.154	46.2	0	14.836	1	-1.06249	0.00167227	2.77669	+	40.7	5	5	0.37834	0.46586	11.251	5	39449000	27926000	11524000	40.7	5	5	0.39977	0.50853	15.161	5	41141000	29744000	11397000	34.5	5	5	0.531943	0.463349	15.439	5	36366000	13602000	22764000
2122	Tb927.5.3090	Tb927.5.3090	Tb927.5.3090	ATPTB12	Mitochondrial ATP synthase subunit, putative	11.655	65.3	0	22.177	1	-1.04869	0.00538166	2.26908	+	65.3	5	5	0.42104	0.51648	9.7583	8	159140000	113340000	45800000	65.3	5	5	0.34577	0.43479	17.425	9	155450000	109090000	46355000	54.5	4	4	0.566797	0.503043	11.671	6	92235000	32075000	60160000
3215	Tb927.9.7980	Tb927.9.7980	Tb927.9.7980		hypothetical protein, conserved	15.754	41.2	0	62.29	1	-1.0071	0.00519422	2.28448	+	41.2	3	3	0.44318	0.53488	12.777	2	17101000	11766000	5335600	41.2	3	3	0.37647	0.45145	1.9458	2	13945000	9742200	4203000	41.2	3	3	0.566123	0.510074	9.5181	2	13317000	4481200	8836300
1019	Tb927.11.1270	Tb927.11.1270	Tb927.11.1270	ATPTB6	Mitochondrial ATP synthase subunit, putative	20.267	56.2	0	91.254	1	-1.00082	0.00268406	2.57121	+	44.4	8	8	0.41566	0.53264	8.025	14	105730000	73167000	32566000	41.4	8	8	0.3817	0.47022	7.2832	15	121110000	85885000	35228000	46.7	7	7	0.577134	0.498231	9.7427	16	128700000	48831000	79872000
1956	Tb927.4.3450	Tb927.4.3450	Tb927.4.3450	ATPTB13/8	Mitochondrial ATP synthase subunit, putative	13.735	30.7	0	15.045	1	-0.946724	0.0153426	1.8141	+	30.7	2	2	0.38168	0.46866	1.2843	2	6814400	4712300	2102100	30.7	2	2	0.49338	0.61053	24.855	2	5604300	3118300	2485900	30.7	2	2	0.559253	0.488043	12.451	2	5668600	2135600	3532900
2115	Tb927.5.2930	Tb927.5.2930	Tb927.5.2930	ATPTB2/d	Mitochondrial ATP synthase subunit, putative	43.308	63	0	228.3	1	-0.946723	0.00080168	3.096	+	53.2	25	25	0.4111	0.50534	10.743	37	545950000	381310000	164640000	59.2	26	26	0.40233	0.51385	14.916	38	508390000	351800000	156590000	57.3	25	25	0.614477	0.537779	7.8141	38	521100000	203450000	317650000
1657	Tb927.2.5930	Tb927.2.5930	Tb927.2.5930		hypothetical protein, conserved	60.489	15.5	0	16.938	1	-0.790392	0.00326858	2.48564	+	15.5	5	5	0.45815	0.55761	17.046	6	20949000	13532000	7416900	12.8	4	4	0.4552	0.56318	21.055	4	10634000	6634000	4000200	12.8	4	4	0.718701	0.615498	30.492	4	10088000	4290600	5797300
1560	Tb927.11.9940	Tb927.11.9940	Tb927.11.9940		hypothetical protein, conserved	20.599	6.5	0	18.102	1	-0.760818	0.0456383	1.34067	+	6.5	1	1	0.45669	0.56823		1	3932100	2869800	1062300	6.5	1	1	0.4877	0.61294		1	3601200	2116500	1484700	0	0	0				0	0	0	0
504	Tb927.10.1430	Tb927.10.1430	Tb927.10.1430		hypothetical protein, conserved	27.339	4.9	0.0032626	2.0372	1	-0.736308	0.00986929	2.00571	+	4.9	1	1	0.44477	0.54417		1	1305400	1049500	255870	4.9	1	1	0.52263	0.64618		1	1488300	959360	528920	4.9	1	1	0.72448	0.61512		1	1668200	907180	760980
866	Tb927.10.9120	Tb927.10.9120	Tb927.10.9120		hypothetical protein, conserved	27.299	21.5	0	5.2385	1	-0.684807	0.0181358	1.74146	+	21.5	3	3	0.54419	0.67517	13.251	3	20726000	13331000	7394700	4.2	1	1	0.43952	0.54737		1	6515900	4655200	1860800	4.2	1	1	0.751428	0.651423		1	9239800	3957800	5282000
1642	Tb927.2.5140	Tb927.2.5140	Tb927.2.5140		hypothetical protein, conserved	17.408	22.1	0	15.645	1	-0.560752	0.0119522	1.92255	+	14.8	2	2	0.56916	0.69546	10.589	2	5072000	3273100	1798900	14.8	2	2	0.50366	0.62354	5.868	3	5166900	3334900	1832000	14.8	2	2	0.826515	0.718546	3.3181	2	3263700	1398600	1865100
2668	Tb927.8.1490	Tb927.8.1490	Tb927.8.1490		Protein of unknown function (DUF1674), putative	11.249	53.4	0	58.479	1	-0.512058	0.0103555	1.98483	+	39.8	2	2	0.58293	0.72872	4.1203	2	8099500	5071700	3027900	39.8	2	2	0.52076	0.65201	4.1828	3	26580000	19095000	7485300	53.4	3	3	0.840477	0.725689	3.2235	4	28851000	13070000	15781000
893	Tb927.10.9830	Tb927.10.9830	Tb927.10.9830	ATPTB4	Mitochondrial ATP synthase subunit, putative	17.194	54.8	0	71.551	1	-0.471052	0.00660714	2.17999	+	50.3	6	6	0.55401	0.68404	9.2763	10	227960000	140290000	87671000	49	5	5	0.61752	0.74314	14.187	8	152490000	95666000	56829000	51	6	6	0.817595	0.738662	7.976	9	137310000	60996000	76314000
2414	Tb927.7.2160	Tb927.7.2160	Tb927.7.2160		hypothetical protein, conserved	37.233	43.4	0	83.162	1	-0.435335	0.00692386	2.15965	+	39	10	10	0.57287	0.70322	13.916	13	91382000	61348000	30034000	39.9	11	11	0.60478	0.76089	13.524	11	48521000	29746000	18774000	39.6	10	10	0.882457	0.755858	10.336	11	39456000	17850000	21605000
1405	Tb927.11.6250	Tb927.11.6250	Tb927.11.6250	ATPTB3	Mitochondrial ATP synthase subunit, putative	27.599	35.3	0	66.442	1	-0.395934	0.0032469	2.48853	+	29	7	7	0.60983	0.73885	17.412	10	184440000	115040000	69393000	27.1	7	7	0.62133	0.77997	16.769	9	248060000	153350000	94704000	29	7	7	0.855725	0.761731	6.2063	7	162300000	74399000	87898000
2746	Tb927.8.3380	Tb927.8.3380	Tb927.8.3380	SDH2N	succinate dehydrogenase iron-sulfur subunit	27.259	40.9	0	41.789	1	-0.342432	0.0413666	1.38335	+	37.2	5	5	0.69722	0.83933	11.873	10	210080000	124020000	86057000	40.9	7	7	0.67532	0.8179	35.839	10	131310000	78641000	52664000	31.8	6	6	0.787464	0.714694	6.3518	11	147950000	62775000	85175000
749	Tb927.10.5880	Tb927.10.5880	Tb927.10.5880		Proteophosphoglycan, putative	66.774	33.5	0	138.45	1	-0.341002	0.0488337	1.31128	+	33.5	15	15	0.64636	0.78163	9.0459	15	45484000	26965000	18519000	25.7	11	11	0.73056	0.87126	9.9908	10	31588000	18698000	12890000	24.3	10	10	0.818666	0.722596	10.53	10	32680000	15813000	16867000
551	Tb927.10.15310	Tb927.10.15310	Tb927.10.15310		hypothetical protein, conserved	47.654	2.7	0	4.3467	1	-0.333621	0.00212491	2.67266	+	0	0	0				0	0	0	0	2.7	1	1	0.64764	0.79293		1	1372300	808660	563640	2.7	1	1	0.917684	0.794155		1	1499200	759030	740130
2945	Tb927.9.10470	Tb927.9.10470	Tb927.9.10470		hypothetical protein, conserved	46.829	29.1	0	21.21	1	-0.316402	0.0393142	1.40545	+	24.9	6	6	0.66877	0.84027	12.041	6	34726000	21173000	13553000	20.7	6	6	0.56972	0.73422	20.9	6	26543000	17439000	9103900	22.2	7	7	0.948587	0.83949	23.2	7	26630000	12398000	14232000
1758	Tb927.3.3460	Tb927.3.3460	Tb927.3.3460	SDH5	succinate dehydrogenase flavoprotein subunit, putative	53.228	51.6	0	80.705	1	-0.316302	0.0386059	1.41335	+	47.6	17	17	0.67145	0.832	13.762	22	245560000	141870000	103690000	48.2	17	17	0.67899	0.84671	15.411	20	236380000	143560000	92825000	45.8	16	16	0.833681	0.735348	18.449	20	200780000	86860000	113920000
2653	Tb927.8.1080	Tb927.8.1080	Tb927.8.1080	CETN2	centrin-2	21.791	48.5	0	9.1578	1	-0.302257	0.0101568	1.99324	+	48.5	4	4	0.69012	0.84302	28.762	4	6534200	3628200	2906000	30.1	3	3	0.64816	0.80764	10.418	3	4001800	2268800	1733000	30.1	3	3	0.898069	0.783392	22.806	3	4423700	2111700	2312000
2593	Tb927.7.6420	Tb927.7.6420	Tb927.7.6420		hypothetical protein, conserved	14.427	13.8	0	6.2259	1	-0.291782	0.0205565	1.68705	+	13.8	1	1	0.6661	0.85284		1	12123000	7221800	4901400	13.8	1	1	0.64014	0.82781		1	18691000	11839000	6851200	13.8	1	1	0.910996	0.772141		1	12637000	5439700	7197700
1749	Tb927.3.3220	Tb927.3.3220	Tb927.3.3220		RNA polymerase-associated protein CTR9, putative	101.23	4.9	0	9.2871	1	-0.275738	0.0392867	1.40575	+	2.6	2	2	0.69576	0.85081	14.306	2	2407700	1335700	1072000	1.2	1	1	0.73109	0.86648		1	1317700	854760	462960	2.3	2	2	0.845023	0.764526	17.364	2	2508200	975730	1532400
1722	Tb927.3.2370	Tb927.3.2370	Tb927.3.2370		hypothetical protein, conserved	15.403	37.3	0	4.4749	1	-0.268131	0.0276132	1.55888	+	0	0	0				0	0	0	0	17.2	2	2	0.67745	0.83712	7.7453	2	3277200	1928100	1349100	29.9	2	2	0.965997	0.823723	5.1927	2	9579700	4572500	5007200
2827	Tb927.8.5640	Tb927.8.5640	Tb927.8.5640	SDH6	putative succinate dehydrogenase subunit	37.089	50.8	0	121.35	1	-0.262405	0.031144	1.50663	+	40.8	11	11	0.67852	0.84195	4.7845	18	450040000	272030000	178010000	45	10	10	0.70749	0.87764	9.1728	14	296370000	179520000	116850000	45.6	10	10	0.874891	0.784191	10.792	17	289380000	138340000	151040000
201	Tb927.10.540;Tb11.v5.0414	Tb927.10.540;Tb11.v5.0414	Tb927.10.540	SUB2	ATP-dependent RNA helicase SUB2, putative	49.226	31.2	0	26.369	2	-0.260921	0.000634049	3.19788	+	25.2	10	10	0.66439	0.83762	13.027	10	67238000	41136000	26102000	29.1	9	9	0.67303	0.82703	17.216	9	57887000	33821000	24066000	24.5	8	8	0.963763	0.839067	5.3472	8	50630000	25301000	25329000
797	Tb927.10.7430	Tb927.10.7430	Tb927.10.7430		GTP-binding protein, putative	51.559	6.4	0	7.3304	1	-0.2609	0.0483606	1.31551	+	3.2	1	1	0.69917	0.84133		1	2002200	1172700	829460	6.4	2	2	0.72674	0.89251	8.6941	3	4173800	2470400	1703400	6.4	2	2	0.904159	0.774114	18.465	3	4972600	2163000	2809600
826	Tb927.10.8030	Tb927.10.8030	Tb927.10.8030	ATP5/OSCP	Mitochondrial ATP synthase subunit 5	28.834	60.8	0	148.95	1	-0.25973	0.00420277	2.37646	+	50.6	17	17	0.67629	0.83846	4.7034	25	453900000	270570000	183330000	56.5	15	15	0.66262	0.81713	22.345	26	426350000	256560000	169790000	58.4	17	17	0.955292	0.850485	19.51	24	392990000	192870000	200130000
1670	Tb927.3.1100	Tb927.3.1100	Tb927.3.1100		exonuclease, putative	44.793	7.8	0	4.514	1	-0.257124	0.0297606	1.52636	+	2.3	1	1	0.68621	0.84376		1	2250800	1288500	962360	0	0	0				0	0	0	0	7.8	3	3	0.965065	0.829807	21.964	3	5999600	2937800	3061800
3171	Tb927.9.5960	Tb927.9.5960	Tb927.9.5960	SDH2C	succinate dehydrogenase iron-sulfur subunit, putative	21.281	51.1	0	13.122	1	-0.255391	0.000342741	3.46503	+	32.4	4	4	0.67997	0.84317	3.2341	5	68261000	40955000	27306000	38.8	4	4	0.67222	0.83597	7.2363	5	69249000	40592000	28657000	43.6	5	5	0.91954	0.834168	9.5709	6	59936000	26252000	33683000
2248	Tb927.6.2470	Tb927.6.2470	Tb927.6.2470	TIM54	Mitochondrial import inner membrane translocase subunit 54	54.648	5.5	0.0060567	1.7625	1	-0.252191	0.0364167	1.4387	+	5.5	2	2	0.63235	0.78461	10.137	2	3960300	2305500	1654700	2.6	1	1	0.68272	0.86053		1	1688800	978970	709850	2.6	1	1	1.02127	0.876655		1	2083300	1105200	978140
2884	Tb927.8.6890	Tb927.8.6890	Tb927.8.6890	SDH11	putative succinate dehydrogenase subunit	10.088	31.8	0	3.627	1	-0.249065	0.00823334	2.08442	+	31.8	2	2	0.66948	0.83406	14.384	3	11825000	6882100	4942900	17	1	1	0.66495	0.82329	6.499	2	11811000	7429200	4381700	17	1	1	1.00265	0.867604	42.115	3	13012000	6896300	6115200
474	Tb927.10.13720	Tb927.10.13720	Tb927.10.13720	RBP29	RNA-binding protein 29, putative	40.678	15.4	0	24.631	1	-0.23872	0.0150246	1.8232	+	13.3	4	4	0.66971	0.83367	12.876	5	23041000	13545000	9495900	15.4	5	5	0.63161	0.82713	8.0981	7	34152000	20328000	13824000	15.4	5	5	1.02205	0.882768	8.0204	6	25135000	12196000	12939000
2127	Tb927.5.3210	Tb927.5.3210	Tb927.5.3210	SUMO	small ubiquitin-related modifier	12.378	10.5	0	3.1454	1	-0.230886	0.0167428	1.77617	+	10.5	1	1	0.65592	0.82097		1	6786000	4303400	2482600	10.5	1	1	0.68484	0.85372		1	6927200	3446600	3480600	10.5	1	1	1.02297	0.882768		1	6852300	3421800	3430500
2622	Tb927.7.7130	Tb927.7.7130	Tb927.7.7130	TYW1	S-adenosyl-L-methionine-dependent tRNA 4-demethylwyosine synthase, putative	92.781	9.1	0	12.281	1	-0.228051	0.0206263	1.68558	+	6.5	3	3	0.69224	0.83684	23.888	3	9339700	5104800	4234900	3.4	2	2	0.68376	0.83192	28.354	2	2736600	1825400	911190	4.1	2	2	1.03802	0.893975	9.974	2	5377000	2797000	2579900
1068	Tb927.11.13890	Tb927.11.13890	Tb927.11.13890		AKAP7 2'5' RNA ligase-like domain containing protein, putative	30.693	16	0	7.2874	1	-0.225145	0.00268651	2.57081	+	9	2	2	0.68006	0.84249	14.777	2	7201000	4104100	3096900	9	2	2	0.69143	0.85818	9.9348	2	7319700	4391100	2928600	16	3	3	1.0003	0.866026	17.036	3	7472900	3421400	4051500
164	Tb927.5.450;Tb11.v5.0222	Tb927.5.450;Tb11.v5.0222	Tb927.5.450	NUBM	NADH dehydrogenase [ubiquinone] flavoprotein 1, mitochondrial	55.32	20.4	0	31.792	2	-0.219681	0.00985191	2.00648	+	10.7	3	3	0.72159	0.86765	13.672	4	20669000	11602000	9067100	20.4	5	5	0.67399	0.8334	8.9016	5	15502000	9305600	6196800	20.4	5	5	0.986193	0.87581	31.454	5	14027000	7314700	6712000
2199	Tb927.6.1470	Tb927.6.1470	Tb927.6.1470		hypothetical protein, conserved	27.521	26.9	0	18.192	1	-0.218955	0.0330116	1.48133	+	23.8	8	8	0.63874	0.81231	9.8731	10	103130000	59787000	43344000	18.8	6	6	0.68441	0.87817	8.4124	8	74983000	44206000	30777000	26	9	9	1.03008	0.889126	6.7487	12	66844000	33893000	32952000
1957	Tb927.4.3510;Tb927.4.3490	Tb927.4.3510;Tb927.4.3490	Tb927.4.3510		DNA-directed RNA polymerase subunit, putative	16.145	16.7	0	3.4471	2	-0.21256	0.0430432	1.3661	+	16.7	2	2	0.67504	0.85601	15.857	2	5065200	2671100	2394100	16.7	2	2	0.72584	0.91485	21.616	2	4242800	2269300	1973600	16.7	2	2	0.957396	0.820749	19.583	2	5316200	2452400	2863800
1803	Tb927.3.4710	Tb927.3.4710	Tb927.3.4710	FAZ23	Flagellum attachment zone protein 23	59.527	6.8	0	7.9664	1	-0.211822	0.00832202	2.07977	+	6.8	3	3	0.70346	0.84293	5.1278	3	8118700	4892400	3226400	2.6	1	1	0.69797	0.86472		1	2401700	1494000	907670	5	2	2	1.03129	0.883158	4.811	2	4882400	2272800	2609600
3108	Tb927.9.3010	Tb927.9.3010	Tb927.9.3010		hypothetical protein, conserved	8.3381	53.9	0	76.585	1	-0.192974	0.0317828	1.49781	+	53.9	4	4	0.72641	0.88751	7.5544	3	8928000	5016800	3911300	53.9	3	3	0.72208	0.90435	5.4129	4	8003500	4488600	3514900	39.5	2	2	0.963763	0.834098	20.938	2	4131300	1945200	2186100
590	Tb927.10.1930	Tb927.10.1930	Tb927.10.1930		hypothetical protein, conserved	74.392	7.9	0	6.5398	1	-0.190717	0.0099696	2.00132	+	7.9	3	3	0.69327	0.86841	33.324	3	7937300	4748400	3188900	5.9	2	2	0.72184	0.89939	49.574	2	5008500	3312400	1696000	5.4	2	2	0.992457	0.861178	9.6709	2	4208500	2214100	1994400
2513	Tb927.7.4020	Tb927.7.4020	Tb927.7.4020		protein phosphatase 2C, putative	78.079	5.9	0.0078765	1.5817	1	-0.190021	0.0303032	1.51851	+	2.8	1	1	0.69657	0.87111		1	1263900	574540	689350	5.9	2	2	0.70854	0.88211	10.078	2	4783500	2534400	2249100	0	0	0				0	0	0	0
1528	Tb927.11.9420	Tb927.11.9420	Tb927.11.9420		ATP synthase, putative	24.788	45.4	0	99.814	1	-0.189067	0.0487197	1.3123	+	28.2	5	5	0.77021	0.92868	3.6695	5	27603000	16442000	11161000	40.7	7	7	0.68613	0.83875	10.523	7	31583000	18413000	13170000	36.1	6	6	0.975895	0.866476	6.8337	6	26687000	12610000	14077000
1869	Tb927.4.1080	Tb927.4.1080	Tb927.4.1080	VAA	V-type ATPase, A subunit, putative	67.749	52.5	0	111.25	1	-0.188228	0.0362859	1.44026	+	37.5	13	13	0.68088	0.83492	9.2833	13	91478000	53110000	38368000	40.7	15	15	0.71127	0.89149	13.709	16	106440000	61421000	45015000	45.9	17	17	1.05716	0.908348	17.21	21	98762000	47744000	51018000
1968	Tb927.4.3810	Tb927.4.3810	Tb927.4.3810	RPB2	DNA-directed RNA polymerase II subunit 2, putative	134.59	10.6	0	19.468	1	-0.18647	0.044144	1.35513	+	5.3	4	4	0.72742	0.90209	29.726	5	15650000	9127100	6523000	6.3	5	5	0.72457	0.90546	26.718	4	10731000	6519500	4211500	4.8	4	4	0.949397	0.830772	15.626	4	10331000	4852200	5478500
911	Tb927.11.10120	Tb927.11.10120	Tb927.11.10120		hypothetical protein, conserved	92.377	8	0	40.088	1	-0.184635	0.00250617	2.60099	+	6.1	4	4	0.72078	0.89115	28.985	4	6073300	3602100	2471100	6.4	4	4	0.7008	0.87307	29.304	4	4654300	2757300	1896900	6.1	4	4	1.02593	0.875503	2.9014	3	3183700	1615900	1567800
764	Tb927.10.6360	Tb927.10.6360	Tb927.10.6360	FPRC	FAZ-tip-localizing protein required for cytokinesis	55.524	8.2	0	12.649	1	-0.184127	0.00714528	2.14598	+	4.1	1	1	0.71388	0.86223		1	3399800	1945200	1454600	8.2	2	2	0.71901	0.88409	6.0608	2	5626800	3177000	2449800	8.2	2	2	1.05737	0.894534	11.16	3	6672400	3770400	2902000
161	Tb927.10.6120;Tb11.v5.0204	Tb927.10.6120;Tb11.v5.0204	Tb927.10.6120		Peptidase M76 family, putative	27.225	38.2	0	6.9474	2	-0.183168	0.00506305	2.29559	+	6.9	1	1	0.72037	0.89605		1	5258800	2892900	2365900	33.3	5	5	0.69459	0.86889	28.962	5	19844000	11202000	8642300	23.2	3	3	1.0032	0.877578	16.074	3	15352000	7637400	7714800
100	Tb927.10.4490;Tb10.v4.0039	Tb927.10.4490;Tb10.v4.0039	Tb927.10.4490		hypothetical protein, conserved	115.32	1.9	0	7.0191	2	-0.181535	0.0035256	2.45277	+	0	0	0				0	0	0	0	1.9	1	1	0.69968	0.88115		1	4143700	2309900	1833800	1.9	1	1	1.02598	0.882379		1	3486200	1927600	1558600
1243	Tb927.11.2590	Tb927.11.2590	Tb927.11.2590	FAZ12	Flagellum attachment zone protein 12	121.14	1.1	0.0016966	2.5671	1	-0.172921	0.0211688	1.6743	+	1.1	1	1	0.69817	0.88851		1	491470	269730	221740	1.1	1	1	0.69059	0.85955		1	385870	219830	166040	1.1	1	1	1.06797	0.91391		1	189080	104900	84181
2749	Tb927.8.3450	Tb927.8.3450	Tb927.8.3450		hypothetical protein, conserved	16.536	10	0	7.9518	1	-0.168618	0.00132073	2.87918	+	10	1	1	0.7197	0.89004		1	1525300	879310	645950	10	1	1	0.71497	0.89609		1	1204600	643870	560710	10	1	1	1.01028	0.883002		1	1189100	654180	534930
987	Tb927.11.11690	Tb927.11.11690	Tb927.11.11690	VAB	Vacuolar proton pump subunit B, putative	55.619	46.1	0	56.279	1	-0.166001	0.00308817	2.5103	+	28.9	9	9	0.71973	0.89573	5.7182	9	61064000	34146000	26918000	40.8	11	11	0.73303	0.89826	8.8775	12	79373000	45726000	33647000	30.5	9	9	1.01628	0.880049	8.5441	10	50098000	24836000	25262000
1213	Tb927.11.1960	Tb927.11.1960	Tb927.11.1960		leucine-rich repeat protein (LRRP), putative	42.608	20.9	0	13.965	1	-0.165165	0.0192577	1.7154	+	11.5	2	2	0.738	0.92072	7.6052	2	2841100	1856400	984670	11.5	2	2	0.7034	0.87409	12.06	2	3665400	2068600	1596800	20.9	3	3	1.0049	0.881368	27.138	3	6633500	3462200	3171300
464	Tb927.10.13320	Tb927.10.13320	Tb927.10.13320	RPB5	DNA-directed RNA polymerase II/III subunit, putative	25.21	22.8	0	16.441	1	-0.158967	0.0253645	1.59577	+	22.8	3	3	0.7585	0.91609	21.59	3	7802200	4519600	3282500	15.5	2	2	0.70047	0.86457	3.343	2	4426200	2790600	1635600	15.5	2	2	1.02723	0.907194	2.474	2	5433700	2803100	2630600
1529	Tb927.11.9440	Tb927.11.9440	Tb927.11.9440	CMF63	Component of motile flagella 63	61.765	25	0	37.801	1	-0.157176	0.00182288	2.73924	+	17.2	7	7	0.7256	0.89092	22.908	7	15640000	8954200	6685800	20.3	8	8	0.7217	0.89458	11.949	8	23322000	11680000	11642000	13.4	5	5	1.02978	0.904895	13.115	5	9643000	5053400	4589600
2058	Tb927.5.1370	Tb927.5.1370	Tb927.5.1370	PPIase	peptidyl-prolyl cis-trans isomerase, putative	25.562	7.6	0	4.4456	1	-0.145707	0.0123075	1.90983	+	7.6	1	1	0.71098	0.88376	9.4544	2	4894400	3088300	1806100	7.6	1	1	0.73802	0.91532	3.974	2	2976300	1495800	1480600	7.6	1	1	1.04469	0.913075		1	1198600	581850	616710
1393	Tb927.11.6040	Tb927.11.6040	Tb927.11.6040		Nodulin-like, putative	70.825	17.6	0	104.88	1	-0.143869	0.0426774	1.3698	+	13.4	9	9	0.73972	0.92772	5.5406	12	213820000	122160000	91660000	13.4	9	9	0.73693	0.92124	10.856	12	162480000	90954000	71527000	17.6	10	10	1.00749	0.867528	13.362	13	147640000	74618000	73021000
628	Tb927.10.2670	Tb927.10.2670	Tb927.10.2670		hypothetical protein, conserved	13.766	10.7	0.0013774	2.7608	1	-0.142805	0.0360318	1.44331	+	10.7	1	1	0.70043	0.87448		1	3504500	1858900	1645600	10.7	1	1	0.74866	0.93471		1	1767800	970790	797030	10.7	1	1	1.06862	0.909091		1	1693500	970990	722530
2477	Tb927.7.3420	Tb927.7.3420	Tb927.7.3420	PPIase	peptidyl-prolyl cis-trans isomerase, putative	12.282	33	0	7.2465	1	-0.141946	0.0376735	1.42396	+	25.9	3	3	0.76249	0.91054	6.117	3	6852900	3644700	3208200	33	3	3	0.75156	0.93527	8.1937	3	7573600	4194200	3379500	8.9	1	1	1.00544	0.874126		1	884360	499960	384390
1515	Tb927.11.9130	Tb927.11.9130	Tb927.11.9130	RPA1	Replication factor A protein 1	52.331	36.7	0	79.542	1	-0.140687	0.0297302	1.5268	+	30.2	9	9	0.77292	0.93481	10.062	11	46476000	25583000	20893000	27	8	8	0.7181	0.90651	3.0813	11	45374000	25304000	20070000	32	9	9	0.971817	0.880747	18.289	11	36108000	17093000	19015000
2252	Tb927.6.2550	Tb927.6.2550	Tb927.6.2550	TRRM2	RNA-binding protein, putative	79.849	31.5	0	109.03	1	-0.139882	0.00551733	2.25827	+	19.9	8	8	0.74781	0.9189	8.6034	10	61953000	34576000	27377000	29.6	10	10	0.71156	0.89617	9.4753	12	74115000	42223000	31892000	18.9	10	10	1.03866	0.907853	8.5538	13	66707000	33164000	33543000
2708	Tb927.8.2400	Tb927.8.2400	Tb927.8.2400		hypothetical protein, conserved	30.353	15.7	0	41.457	1	-0.138186	0.0149014	1.82677	+	13	2	2	0.72222	0.92628	15.43	3	6487000	3338000	3149000	13	2	2	0.70564	0.9108	4.6051	3	5492200	3254100	2238100	9.6	2	2	1.04557	0.889284	4.0026	2	3355800	1337700	2018100
248	Tb11.v5.0685;Tb927.8.3110	Tb11.v5.0685;Tb927.8.3110	Tb11.v5.0685		hypothetical protein, conserved	38.639	20.3	0	13.513	2	-0.136815	0.0215051	1.66746	+	3.5	1	1	0.72698	0.90756	3.3049	2	4744300	2852300	1892000	16.9	3	3	0.70801	0.88855	5.3806	3	10051000	5610000	4440900	12.2	3	3	1.08736	0.93301	10.287	3	10717000	5424500	5292200
644	Tb927.10.2960	Tb927.10.2960	Tb927.10.2960	GUF1	Translation factor GUF1, mitochondrial, putative	84.105	11.7	0	15.585	1	-0.134191	0.0494873	1.30551	+	2.7	1	1	0.72852	0.8892		1	2421700	1294200	1127500	9.8	3	3	0.76224	0.95108	7.522	2	6324100	3839600	2484500	8.1	3	3	1.03417	0.894534	18.625	3	9299600	4863100	4436500
2568	Tb927.7.5760	Tb927.7.5760	Tb927.7.5760	MTR2	mRNA transport regulator MTR2, putative	15.812	65.9	0	26.4	1	-0.133536	0.0341788	1.46624	+	65.9	5	5	0.70104	0.88404	8.304	5	31242000	18048000	13194000	28.9	3	3	0.7516	0.91209	15.059	3	10850000	6537700	4312600	37.8	4	4	1.07734	0.939496	12.311	4	14592000	7200700	7391400
2775	Tb927.8.4390	Tb927.8.4390	Tb927.8.4390	EIF2BB	translation initiation factor eIF-2B subunit beta, putative	51.583	9.9	0	43.401	1	-0.131724	0.0480954	1.3179	+	0	0	0				0	0	0	0	7.2	2	2	0.77403	0.91907	21.779	3	6323500	3582300	2741200	6.5	2	2	1.02627	0.906454	14.987	2	3388300	1787500	1600800
1773	Tb927.3.3750	Tb927.3.3750	Tb927.3.3750	PFC7	paraflagellar rod component, putative	19.859	70.5	0	36.936	1	-0.13144	0.0168622	1.77309	+	70.5	10	10	0.73495	0.92337	13.468	11	114860000	66524000	48336000	63.1	7	7	0.70189	0.89131	23.789	7	88526000	49672000	38855000	63.1	9	9	1.09063	0.924471	13.311	13	74808000	38448000	36360000
1587	Tb927.2.2940	Tb927.2.2940	Tb927.2.2940	MIC32	MICOS complex subunit 32	32.208	40.8	0	53.117	1	-0.128202	0.0268703	1.57073	+	36.8	6	6	0.72002	0.8887	19.066	7	34264000	19894000	14371000	33.4	5	5	0.74805	0.9332	22.125	7	24311000	13937000	10374000	36.8	6	6	1.06783	0.923617	13.1	5	13411000	7598500	5812600
1661	Tb927.2.6100	Tb927.2.6100	Tb927.2.6100		hypothetical protein, conserved	53.279	8	0	6.1259	1	-0.127636	0.0111422	1.95303	+	8	3	3	0.72317	0.8987	30.681	3	11613000	6379100	5233900	6.6	2	2	0.73833	0.92032	0.0045612	2	8515700	4656300	3859400	8	3	3	1.07409	0.927214	21.849	3	9991000	5221000	4770000
1925	Tb927.4.2450	Tb927.4.2450	Tb927.4.2450	PDI-1	protein disulfide isomerase 1	44.49	44.3	0	114.88	1	-0.126017	0.020621	1.68569	+	42.3	11	11	0.71656	0.89331	12.803	15	229520000	130290000	99232000	42.1	11	11	0.73978	0.92865	5.2841	18	200200000	113030000	87169000	38.7	10	10	1.05084	0.927558	9.8102	16	178300000	89669000	88628000
2382	Tb927.7.1200	Tb927.7.1200	Tb927.7.1200		Protein of unknown function (DUF525), putative	48.808	20.2	0	65.438	1	-0.125034	0.0488838	1.31084	+	17	5	5	0.71213	0.89268	14.085	6	22558000	12032000	10526000	14.3	4	4	0.76464	0.95332	19.069	5	16646000	8446100	8199500	16.8	5	5	1.04607	0.906043	8.4231	5	15651000	7876800	7774200
103	Tb10.v4.0052;Tb927.10.10360;Tb10.v4.0053	Tb10.v4.0052;Tb927.10.10360;Tb10.v4.0053	Tb10.v4.0052		microtubule-associated protein 2	561.21	90.8	0	132.5	3	-0.119622	0.0489524	1.31023	+	90.2	16	4	0.75925	0.94823	17.227	8	441870000	250260000	191600000	90	14	4	0.73615	0.92572	39.134	9	440560000	246340000	194220000	90.6	16	4	1.01982	0.888336	23.371	7	372640000	189780000	182850000
1856	Tb927.3.800	Tb927.3.800	Tb927.3.800	VIT1	Vacuolar iron transporter 1, putative	30.573	18.5	0	13.947	1	-0.119271	0.0488419	1.31121	+	12.8	3	3	0.70963	0.89054	11.914	4	25829000	14958000	10871000	18.5	4	4	0.72832	0.92139	24.267	5	21722000	11279000	10442000	12.8	4	4	1.08063	0.951022	9.6562	4	15967000	8310700	7656300
1112	Tb927.11.15000	Tb927.11.15000	Tb927.11.15000	TbSMN	survival of motor neuron (SMN)-like protein	17.026	29.3	0	9.9951	1	-0.119173	0.0183449	1.73648	+	29.3	3	3	0.75165	0.93307	14.108	3	26396000	14460000	11936000	29.3	3	3	0.74126	0.92926	6.8305	3	26896000	15293000	11602000	29.3	3	3	1.04584	0.900171	9.6883	3	13828000	7790000	6038200
2729	Tb927.8.2850	Tb927.8.2850	Tb927.8.2850		Poly(A)-specific ribonuclease PARN-1	65.146	23.2	0	23.091	1	-0.115453	0.00597836	2.22342	+	17.7	7	7	0.76484	0.93401	19.93	8	31298000	16618000	14680000	12.8	5	5	0.75962	0.91448	33.109	5	25760000	14788000	10972000	14.8	6	6	1.01778	0.920895	12.446	6	28468000	14288000	14180000
277	Tb927.4.3020;Tb11.v5.0965	Tb927.4.3020;Tb11.v5.0965	Tb927.4.3020		ATP-dependent DEAH-box RNA helicase, putative	159.21	7.6	0	19.459	2	-0.113002	0.0435731	1.36078	+	3	3	3	0.75478	0.9359	6.8153	2	3500500	2197500	1303000	4.9	4	4	0.77318	0.94458	5.4685	4	32130000	15269000	16861000	1.9	2	2	1.03552	0.894294		1	2810000	1445200	1364900
331	Tb927.1.4100	Tb927.1.4100	Tb927.1.4100	COXIV	cytochrome oxidase subunit IV	40.534	60.1	0	89.273	1	-0.108969	0.0168145	1.77432	+	54.7	20	20	0.76694	0.92964	7.374	31	650930000	359820000	291110000	60.1	20	20	0.76657	0.94197	5.635	31	563270000	321260000	242010000	52.7	18	18	1.05762	0.910415	10.699	28	511670000	261720000	249950000
2198	Tb927.6.1440	Tb927.6.1440	Tb927.6.1440		LSU ribosomal protein, mitochondrial, putative	29.996	29.5	0	52.555	1	-0.108047	0.0104918	1.97915	+	26.4	6	6	0.75574	0.93472	11.236	5	26684000	15269000	11416000	26.4	6	6	0.76018	0.91361	11.083	5	22508000	12270000	10238000	26	6	6	1.0822	0.935366	7.0327	5	24628000	12459000	12170000
327	Tb927.1.3830	Tb927.1.3830	Tb927.1.3830	PGI	glucose-6-phosphate isomerase, glycosomal	67.614	51.7	0	156.32	1	-0.104829	0.030185	1.52021	+	47.6	21	21	0.74492	0.90695	20.88	24	173510000	97342000	76164000	45	18	18	0.75464	0.94693	17.706	20	129250000	72543000	56706000	48.8	20	20	1.03806	0.93633	16.261	21	133770000	68880000	64886000
1390	Tb927.11.600	Tb927.11.600	Tb927.11.600	ATPTB8/e/ATPEG2	Mitochondrial ATP synthase subunit, putative	12.081	52.8	0	19.274	1	-0.102444	0.0109167	1.96191	+	28.3	2	2	0.78424	0.94509	9.904	3	518770000	289110000	229650000	28.3	2	2	0.76988	0.92187	12.052	3	536800000	302850000	233950000	52.8	5	5	1.00843	0.927558	14.18	6	524670000	265780000	258890000
2085	Tb927.5.2150	Tb927.5.2150	Tb927.5.2150		hypothetical protein, conserved	60.078	31	0	106.56	1	-0.101671	0.0166943	1.77743	+	26.3	11	11	0.7369	0.91494	14.134	14	39533000	21741000	17792000	23.1	8	8	0.77109	0.93989	20.118	11	30077000	17147000	12929000	26.7	9	9	1.06354	0.941265	18.988	10	29681000	15598000	14083000
1981	Tb927.4.4210	Tb927.4.4210	Tb927.4.4210		ATP-dependent zinc metalloprotease AFG3-like, putative	96.221	36	0	267.1	1	-0.101448	0.00456448	2.34061	+	25.3	15	15	0.76679	0.94101	14.628	16	56176000	31473000	24703000	30	18	18	0.76721	0.92813	9.7359	19	70608000	40391000	30217000	30.9	18	18	1.05745	0.927214	18.482	20	58481000	31226000	27254000
1377	Tb927.11.5680	Tb927.11.5680	Tb927.11.5680	LC1	dynein light chain 1, axonemal	23.96	48.1	0	30.492	1	-0.101077	0.0315668	1.50077	+	40.5	6	6	0.776	0.95494	15.142	7	37919000	21429000	16490000	48.1	7	7	0.74779	0.91428	11.239	9	37487000	21461000	16026000	31	4	4	1.03013	0.928247	10.749	6	22619000	11736000	10884000
1845	Tb927.3.5630	Tb927.3.5630	Tb927.3.5630		3,2-trans-enoyl-CoA isomerase, mitochondrial precursor, putative	33.883	26	0	11.33	1	-0.0952464	0.0458157	1.33899	+	12.9	3	3	0.75016	0.90949	7.2968	3	7017400	4026700	2990800	26	5	5	0.79354	0.95382	13.653	5	20023000	10692000	9331100	4.5	1	1	1.04746	0.945626		1	2436400	1304400	1132000
1259	Tb927.11.3010	Tb927.11.3010	Tb927.11.3010	PRORP2	ribonuclease P	64.569	3	0.0029586	2.1742	1	-0.0951462	0.000578739	3.23752	+	3	1	1	0.76729	0.93815		1	1201700	683680	518050	3	1	1	0.74755	0.93327		1	1883000	1035000	848010	3	1	1	1.10056	0.937119		1	1721000	734710	986310
1660	Tb927.2.6070	Tb927.2.6070	Tb927.2.6070	MRB6070	mitochondrial RNA binding complex 1 subunit	31.486	39.6	0	55.7	1	-0.0942874	0.0231221	1.63597	+	30.2	6	6	0.76482	0.93824	8.3178	6	154040000	139010000	15029000	31.9	6	6	0.74351	0.91978	6.767	6	28266000	15547000	12720000	32.3	6	6	1.10301	0.952472	20.748	6	120660000	105870000	14790000
1582	Tb927.2.2520;Tb927.2.2510	Tb927.2.2520;Tb927.2.2510	Tb927.2.2520	VDAC2	Mitochondrial outer membrane protein porin 2	29.189	82.6	0	154.66	2	-0.0932366	0.0033983	2.46874	+	82.6	19	19	0.7742	0.93875	7.2108	28	1765000000	985540000	779420000	79.6	19	19	0.77833	0.94279	7.6278	28	1441700000	802840000	638890000	82.6	19	19	1.05148	0.930752	7.6571	27	1165200000	589990000	575210000
621	Tb927.10.2530	Tb927.10.2530	Tb927.10.2530	ADKF	adenylate kinase, putative	24.941	60.8	0	135.59	1	-0.0916472	0.0492988	1.30716	+	60.8	13	13	0.74015	0.91492	5.5855	23	358650000	203340000	155300000	56.3	12	12	0.77753	0.93848	7.5995	22	333550000	186290000	147260000	56.8	12	12	1.08088	0.962557	8.0877	25	310590000	159800000	150790000
1387	Tb927.11.5960;Tb927.11.5950	Tb927.11.5960;Tb927.11.5950	Tb927.11.5960		hypothetical protein, conserved	11.278	26.2	0	103.33	2	-0.0912554	0.00717869	2.14395	+	26.2	3	3	0.77158	0.92982	4.14	5	45672000	24945000	20728000	26.2	3	3	0.77756	0.93905	5.2694	4	26722000	15033000	11689000	26.2	3	3	1.07525	0.947329	9.9952	4	30840000	15658000	15182000
221	Tb11.v5.0524;Tb927.1.790	Tb11.v5.0524;Tb927.1.790	Tb11.v5.0524		hypothetical protein, conserved	60.47	16.7	0	13.963	2	-0.0902616	0.00793783	2.1003	+	12.2	3	3	0.78893	0.94952	12.488	3	6532900	3810600	2722300	16.7	4	4	0.74449	0.93177	21.683	4	9498900	5354400	4144500	7	2	2	1.09627	0.936856	3.7887	2	3861500	1908100	1953400
2439	Tb927.7.2650	Tb927.7.2650	Tb927.7.2650	CAP51V	Cytoskeleton associated protein 51V	62.171	32	0	93.332	1	-0.089622	0.0367627	1.43459	+	26.6	13	8	0.7318	0.91744	10.451	9	47927000	26378000	21549000	30.4	16	10	0.7586	0.94727	9.5192	10	46192000	26067000	20125000	27.2	13	7	1.12438	0.955019	11.055	7	30122000	16304000	13818000
941	Tb927.11.10690	Tb927.11.10690	Tb927.11.10690		hypothetical protein, conserved	45.229	27.7	0	47.921	1	-0.0894937	0.0133418	1.87479	+	20.3	6	6	0.74515	0.93214	2.8944	8	62776000	34921000	27854000	24.5	6	6	0.75811	0.95351	9.026	9	66737000	37900000	28837000	24.5	5	5	1.07708	0.934056	4.6115	6	47059000	24628000	22431000
2891	Tb927.8.7040	Tb927.8.7040	Tb927.8.7040		hypothetical protein, conserved	21.365	47.1	0	113.39	1	-0.089408	0.0190363	1.72042	+	45	7	7	0.75887	0.94741	13.328	10	144020000	79166000	64858000	47.1	8	8	0.76291	0.92376	21.624	11	129850000	71128000	58720000	47.1	8	8	1.07988	0.948767	14.239	11	135120000	66677000	68445000
306	Tb927.1.2120	Tb927.1.2120	Tb927.1.2120	CALP1.3	Calpain-like protein CALP1.3	82.62	26.2	0	43.562	1	-0.0880713	0.0356375	1.44809	+	19.7	8	8	0.76765	0.95978	7.1219	9	49324000	27500000	21824000	19.9	9	9	0.76379	0.94172	13.365	10	46447000	24397000	22050000	15.8	6	6	1.04815	0.921234	4.8361	7	41697000	21777000	19920000
1220	Tb927.11.2190	Tb927.11.2190	Tb927.11.2190	MIC10-2	MICOS complex subunit MIC10-2	11.175	41.4	0	7.6929	1	-0.0878842	0.0401145	1.3967	+	12.1	2	2	0.72108	0.91892	10.41	3	11826000	6396800	5429300	41.4	4	4	0.7561	0.95923	149.06	4	47866000	9749300	38117000	30.3	4	4	1.103	0.945001	2.5601	6	51602000	14962000	36640000
891	Tb927.10.9810	Tb927.10.9810	Tb927.10.9810		hypothetical protein, conserved	33.886	33.2	0	121.11	1	-0.0875698	0.0496076	1.30445	+	33.2	6	6	0.76714	0.94122	7.5097	8	49351000	26556000	22795000	33.2	6	6	0.74261	0.91843	5.6004	10	47379000	26790000	20588000	33.2	6	6	1.08976	0.964227	8.8721	9	40966000	22138000	18828000
2757	Tb927.8.3750	Tb927.8.3750	Tb927.8.3750	NOP56	nucleolar protein 56	54.358	52.8	0	121.97	1	-0.0862554	0.0360024	1.44367	+	43.3	16	15	0.76025	0.95686	10.407	16	141550000	79950000	61597000	43.5	16	16	0.74221	0.92074	9.9943	20	144890000	84471000	60416000	44.9	17	17	1.05268	0.948677	7.0869	18	126660000	64828000	61831000
2761	Tb927.8.3960	Tb927.8.3960	Tb927.8.3960		hypothetical protein, conserved	45.018	24.7	0	19.927	1	-0.0858957	0.045982	1.33741	+	10	2	2	0.76644	0.95598	4.3785	2	8832400	4838000	3994500	6.4	2	2	0.73578	0.91764	5.2693	2	5780900	3476900	2304000	22.5	5	5	1.07783	0.953471	10.393	5	9630800	5018100	4612700
2410	Tb927.7.1920	Tb927.7.1920	Tb927.7.1920	PFC5	paraflagellar rod component, putative	59.271	54.9	0	177.89	1	-0.0855722	0.0332452	1.47827	+	49.4	15	15	0.77038	0.95982	19.61	13	79727000	44344000	35383000	42.9	16	16	0.74067	0.92374	17.633	16	95663000	53845000	41818000	44.6	15	15	1.09809	0.94402	12.761	15	98701000	57452000	41249000
1530	Tb927.11.9450	Tb927.11.9450	Tb927.11.9450	PPIase	cyclophilin type peptidyl-prolyl cis-trans isomerase, putative	20.52	56.3	0	132.25	1	-0.0851526	0.0130322	1.88498	+	56.3	6	6	0.76311	0.95333	5.6639	7	72806000	40642000	32164000	56.3	7	7	0.76701	0.94367	4.6478	7	62994000	34840000	28155000	56.3	7	7	1.04121	0.931185	10.484	8	72567000	37824000	34743000
1219	Tb927.11.2140	Tb927.11.2140	Tb927.11.2140		cyclic nucleotide-binding domain containing protein, putative	122.96	9.5	0	29.572	1	-0.0849691	0.0300856	1.52164	+	7	5	5	0.7825	0.93135	13.503	5	9403300	5411600	3991600	5.3	4	4	0.78712	0.96262	8.148	4	6159900	3640300	2519600	5.8	4	4	1.05894	0.934754	16.582	4	5556400	3024100	2532300
2894	Tb927.8.7170	Tb927.8.7170	Tb927.8.7170	IP1Pase	inositol polyphosphate 1-phosphatase, putative	42.081	43.1	0	35.328	1	-0.0839281	0.0430938	1.36558	+	43.1	10	10	0.75839	0.92148	9.4317	13	157990000	87951000	70037000	25.1	7	7	0.78608	0.94797	9.9011	6	89437000	49197000	40240000	25.1	7	7	1.09984	0.961446	6.2563	10	125990000	65352000	60637000
2060	Tb927.5.1470	Tb927.5.1470	Tb927.5.1470	B5R	NADH-cytochrome b5 reductase, putative	32.756	52.4	0	48.12	1	-0.0809924	0.00783201	2.10613	+	50	10	10	0.76652	0.93605	13.097	11	120790000	68190000	52600000	52	10	10	0.77308	0.94931	16.151	11	131860000	73018000	58839000	45.6	10	10	1.08196	0.950932	10.3	12	106300000	53818000	52481000
802	Tb927.10.7570;Tb11.v5.0774	Tb927.10.7570	Tb927.10.7570	PDH-E2	dihydrolipoamide acetyltransferase E2 subunit, putative	48.107	69.6	0	323.31	2	-0.0804592	0.0217753	1.66204	+	69.6	25	25	0.7675	0.95709	22.973	37	1178400000	655360000	523020000	62.7	21	21	0.76241	0.93062	3.7982	32	1248600000	701790000	546780000	66.3	24	24	1.06338	0.949758	20.152	43	1214000000	609350000	604650000
3260	Tb927.9.9810	Tb927.9.9810	Tb927.9.9810		hypothetical protein, conserved	16.882	14.5	0	8.6762	1	-0.0802346	0.0427925	1.36863	+	14.5	2	2	0.80246	0.96847	9.7353	2	9302700	5287200	4015400	7.2	1	1	0.78193	0.93733		1	3940700	2238600	1702100	7.2	1	1	1.02762	0.932314		1	3328200	1680000	1648100
522	Tb927.10.14630;Tb927.10.14750	Tb927.10.14630;Tb927.10.14750	Tb927.10.14630		fibrillarin, putative	24.997	40.8	0	123.59	2	-0.0794193	0.0415142	1.3818	+	36.4	7	7	0.78875	0.95365	20.19	9	69201000	38403000	30798000	31.1	5	5	0.7713	0.96089	7.6977	5	39782000	22476000	17305000	36	6	6	1.06375	0.925155	15.192	8	49214000	23788000	25425000
1589	Tb927.2.2970	Tb927.2.2970	Tb927.2.2970	MCP13	mitochondrial carrier protein	33.962	59.3	0	50.812	1	-0.0793026	0.0154253	1.81177	+	46.5	11	11	0.76421	0.9553	9.5687	12	148320000	82602000	65721000	48.1	10	10	0.75717	0.93381	5.4311	11	108820000	63198000	45626000	39.1	9	9	1.09401	0.95057	9.7327	10	101950000	54921000	47028000
1136	Tb927.11.15550	Tb927.11.15550	Tb927.11.15550	B5R	NADH-cytochrome b5 reductase, putative	33.885	76	0	79.281	1	-0.0785407	0.0215876	1.6658	+	65.9	11	11	0.77273	0.94895	11.091	26	355950000	215790000	140170000	67.9	12	12	0.79692	0.95936	8.9101	23	312680000	184590000	128080000	71.4	12	12	1.03765	0.932923	13.989	28	315480000	179910000	135570000
2857	Tb927.8.6240	Tb927.8.6240	Tb927.8.6240	SAXO1	STOP axonemal protein	30.042	61.3	0	114.9	1	-0.0755033	0.0255326	1.59291	+	47.7	11	11	0.79265	0.9647	13.57	16	179270000	101040000	78229000	57.1	13	13	0.7631	0.93745	8.4687	19	187600000	103520000	84081000	61.3	14	14	1.04891	0.94509	9.2095	19	162330000	81341000	80993000
1251	Tb927.11.2750	Tb927.11.2750	Tb927.11.2750	POMP12	Present in the outer mitochondrial membrane proteome 12	52.991	66.4	0	103.12	1	-0.073888	0.0127356	1.89498	+	60.5	15	15	0.76924	0.96121	23.752	18	152030000	84419000	67613000	52.6	13	13	0.75318	0.94509	18.685	17	130970000	71714000	59260000	58.6	15	15	1.05141	0.94402	10.788	18	97611000	50192000	47419000
305	Tb927.1.2100	Tb927.1.2100	Tb927.1.2100	CALP1.1	Calpain-like protein 1.1	126.15	45.5	0	105.41	1	-0.0738613	0.0101614	1.99305	+	37.2	20	20	0.76534	0.95036	20.657	23	138180000	77368000	60816000	24.8	17	17	0.76783	0.95855	13.553	20	134770000	74720000	60051000	43.8	24	24	1.09602	0.941442	28.156	28	129250000	67429000	61825000
800	Tb927.10.7500	Tb927.10.7500	Tb927.10.7500	NOP1	fibrillarin	31.643	41	0	55.31	1	-0.0720154	0.0388743	1.41034	+	37.7	12	12	0.72927	0.94562	15.199	18	109000000	62645000	46360000	37.7	11	11	0.7349	0.93829	13.682	19	139520000	80127000	59396000	39.3	10	10	1.12309	0.970309	7.7309	16	83163000	42836000	40327000
2494	Tb927.7.3740	Tb927.7.3740	Tb927.7.3740		SUMO-interacting motif-containing protein	93.25	42.4	0	135.1	1	-0.0698811	0.0316749	1.49929	+	35.5	20	20	0.76418	0.95875	10.903	20	73629000	42015000	31615000	30.4	16	16	0.78807	0.96338	15.356	15	54411000	29764000	24646000	23.6	14	14	1.08128	0.936242	15.517	16	49096000	25698000	23398000
1250	Tb927.11.2690	Tb927.11.2690	Tb927.11.2690	ASCT	Succinyl-CoA:3-ketoacid coenzyme A transferase, mitochondrial	53.096	59.6	0	235.94	1	-0.0667291	0.037301	1.42828	+	58.2	19	19	0.77782	0.95842	8.3232	32	1414700000	785180000	629530000	55.4	18	18	0.79226	0.967961	5.6787	31	819640000	456030000	363610000	57.8	20	20	1.06469	0.938262	8.9011	35	733900000	377980000	355920000
2981	Tb927.9.11720	Tb927.9.11720	Tb927.9.11720	ISCU	Iron-sulfur cluster assembly protein	19.436	34.4	0	29.569	1	-0.0661597	0.0321567	1.49273	+	34.4	6	6	0.80235	0.96915	5.745	7	43079000	23209000	19870000	23.9	5	5	0.75684	0.95532	6.9785	5	33157000	18385000	14772000	34.4	5	5	1.05066	0.941265	6.5828	7	36382000	18991000	17391000
1777	Tb927.3.3900	Tb927.3.3900	Tb927.3.3900	CPT II	carnitine O-palmitoyltransferase II, putative	67.395	63.6	0	283.47	1	-0.065267	0.0296095	1.52857	+	56	28	28	0.78117	0.9679	7.7563	42	1141100000	635520000	505550000	55.2	27	27	0.77943	0.95779	5.016	39	980240000	549280000	430960000	59.1	30	30	1.06417	0.941797	7.2761	43	925390000	469850000	455530000
2160	Tb927.5.4120	Tb927.5.4120	Tb927.5.4120		LSU ribosomal protein, mitochondrial, putative	22.32	22.5	0	10.194	1	-0.0604957	0.0346088	1.46081	+	22.5	5	5	0.76569	0.96131	8.0287	5	21762000	12351000	9411500	22.5	5	5	0.75482	0.94471	16.143	5	22513000	12330000	10183000	22.5	5	5	1.11672	0.970968	10.733	6	18429000	9670900	8757800
2671	Tb927.8.1550	Tb927.8.1550	Tb927.8.1550	PFC3	paraflagellar rod component, putative	88.178	55.7	0	323.31	1	-0.0602557	0.0191994	1.71671	+	47.4	30	30	0.77363	0.94985	23.077	41	408520000	217300000	191220000	47.7	30	30	0.78539	0.96931	22.45	39	315430000	177410000	138020000	45.8	28	28	1.10871	0.958222	16.255	38	246910000	129280000	117630000
1919	Tb927.4.2320	Tb927.4.2320	Tb927.4.2320		hypothetical protein, conserved	15.722	6.9	0.0099875	1.448	1	-0.0599565	0.0309289	1.50964	+	6.9	1	1	0.76062	0.95012		1	7039900	3880000	3159800	6.9	1	1	0.77797	0.97354		1	5296100	2477100	2819000	6.9	1	1	1.08498	0.954381		1	4438800	2249000	2189900
3158	Tb927.9.5320	Tb927.9.5320	Tb927.9.5320		nucleolar RNA binding protein, putative	46.864	56	0	154.51	1	-0.0596435	0.0407944	1.3894	+	39.6	10	9	0.80673	0.97142	8.4373	12	127780000	61937000	65842000	45.2	12	12	0.78254	0.94372	9.2937	14	132500000	73734000	58767000	42.4	11	11	1.1078	0.963577	12.915	13	133270000	62008000	71257000
1059	Tb927.11.13690.1;Tb927.11.13690.2	Tb927.11.13690.1;Tb927.11.13690.2	Tb927.11.13690.1		Radial spoke protein 11	19.101	60.9	0	21.575	2	-0.0589035	0.0471117	1.32687	+	60.9	5	5	0.78147	0.9778	29.889	5	20146000	11478000	8667700	41.4	4	4	0.75438	0.95104	13.69	4	15094000	8669900	6423700	41.4	4	4	1.09578	0.951384	20.02	4	14033000	7381500	6651700
2776	Tb927.8.4400	Tb927.8.4400	Tb927.8.4400	pDC1	Outer dynein arm docking complex protein 1, putative	75.932	24.6	0	50.147	1	-0.0576946	0.0223865	1.65001	+	14.7	6	6	0.76671	0.95548	31.595	7	28141000	15495000	12646000	12.6	6	6	0.78294	0.97255	24.247	6	22699000	12240000	10459000	22.8	10	10	1.11028	0.954472	19.445	9	30107000	16041000	14066000
2878	Tb927.8.6660	Tb927.8.6660	Tb927.8.6660	PFC1	paraflagellar rod component, putative	69.055	63.1	0	221.55	1	-0.0566975	0.00728309	2.13768	+	57.7	24	24	0.76238	0.95514	7.4091	31	453550000	255880000	197660000	55.2	25	25	0.77376	0.96347	11.742	32	449140000	249150000	199990000	52.2	21	21	1.08949	0.96581	10.185	28	420510000	217010000	203500000
2221	Tb927.6.1920	Tb927.6.1920	Tb927.6.1920		hypothetical protein, conserved	42.421	11	0	18.727	1	-0.0556793	0.0193553	1.7132	+	7.4	2	2	0.80799	0.97244	8.2558	3	12066000	6390300	5676000	7.2	2	2	0.76499	0.95896	10.059	2	6758000	3919400	2838600	7.4	2	2	1.08025	0.95511	0.10266	2	6425200	2989900	3435200
344	Tb927.1.5000	Tb927.1.5000	Tb927.1.5000		hypothetical protein, conserved	30.458	53.1	0	118.78	1	-0.055392	0.0295575	1.52933	+	52.8	9	9	0.76856	0.95746	7.5201	10	65283000	35708000	29575000	34.7	7	7	0.78151	0.97529	8.1126	6	51040000	28813000	22227000	52.8	9	9	1.10101	0.954381	15.027	12	50217000	26052000	24165000
1908	Tb927.4.2060	Tb927.4.2060	Tb927.4.2060	FAZ8	Flagellum attachment zone protein 8	66.835	31.2	0	94.236	1	-0.0539674	0.0150587	1.82221	+	22.4	10	10	0.77612	0.96776	26.958	11	59319000	31877000	27442000	17.4	7	7	0.74814	0.95438	11.014	8	63836000	35915000	27921000	24.6	11	11	1.09847	0.967773	10.816	12	56257000	29638000	26619000
2128	Tb927.5.3220	Tb927.5.3220	Tb927.5.3220		signal peptidase type I, putative	23.706	17.3	0	4.401	1	-0.0506262	0.0099017	2.00429	+	13	2	2	0.78427	0.9604	13.677	2	13313000	7104500	6208300	17.3	4	4	0.7817	0.97196	14.222	4	20286000	10841000	9445700	13	2	2	1.09418	0.964227	0.1487	2	9869800	5338700	4531000
383	Tb927.10.10830	Tb927.10.10830	Tb927.10.10830	RGG2	RGG-containing protein 2	32.404	25.6	0	40.52	1	-0.050467	0.0164007	1.78514	+	25.6	8	8	0.75344	0.95816	8.5395	9	120670000	69859000	50807000	21.9	7	7	0.79515	0.96544	11.139	9	97675000	54714000	42961000	25.6	8	8	1.12923	0.973331	12.206	10	134130000	72086000	62041000
224	Tb927.8.5010;Tb927.8.5000;Tb927.8.4990;Tb927.8.4980;Tb927.8.4970;Tb11.v5.0538	Tb927.8.5010;Tb927.8.5000;Tb927.8.4990;Tb927.8.4980;Tb927.8.4970;Tb11.v5.0538	Tb927.8.5010	PFR2-5	Paraflagellar rod protein 2-5	69.596	82.2	0	323.31	6	-0.0498993	0.00545253	2.2634	+	79.3	56	56	0.77707	0.97026	9.2205	115	3251100000	1797600000	1453500000	80.8	60	60	0.77589	0.96168	9.7865	114	3529500000	1950600000	1578900000	80.7	58	58	1.10352	0.96609	7.3875	121	3020700000	1547900000	1472800000
958	Tb927.11.11010	Tb927.11.11010	Tb927.11.11010		hypothetical protein, conserved	41.653	50.3	0	111.74	1	-0.048744	0.0234014	1.63076	+	50	16	16	0.78296	0.97216	11.249	21	213720000	141550000	72167000	47.7	16	16	0.76982	0.97159	11.594	22	188050000	114960000	73088000	33.9	13	13	1.08074	0.956663	7.1233	17	129080000	63985000	65097000
233	Tb11.v5.0616;Tb927.7.6970	Tb11.v5.0616;Tb927.7.6970	Tb11.v5.0616		paraflagellar rod protein, putative	76.144	27.1	0	121.07	2	-0.0472108	0.0209583	1.67864	+	19.6	10	10	0.79921	0.96153	27.076	9	24691000	12749000	11942000	23	11	11	0.78487	0.96501	21.791	10	33521000	18058000	15463000	19.3	9	9	1.10239	0.976944	14.146	8	22361000	11012000	11349000
1130	Tb927.11.1540	Tb927.11.1540	Tb927.11.1540	IVDH	isovaleryl-CoA dehydrogenase	44.799	49.9	0	80.017	1	-0.0427787	0.00693389	2.15902	+	47.9	12	12	0.80229	0.96653	10.864	12	153210000	86076000	67138000	49.9	13	13	0.79301	0.97487	11.539	16	177520000	99483000	78037000	45.7	12	12	1.08023	0.970968	11.458	15	149600000	77703000	71897000
1412	Tb927.11.6370	Tb927.11.6370	Tb927.11.6370		leucine-rich repeat protein (LRRP), putative	95.767	21.6	0	96.078	1	-0.0427674	0.0439369	1.35717	+	19.8	11	11	0.7907	0.98326	19.235	10	37938000	21757000	16181000	19.3	10	10	0.76635	0.96333	10.604	11	47652000	26435000	21217000	17.6	10	10	1.10258	0.965904	14.417	11	43703000	23430000	20274000
2958	Tb927.9.10920	Tb927.9.10920	Tb927.9.10920	KKT3	kinetoplastid kinetochore protein 3	118.15	16	0	54.809	1	-0.0405478	0.0125465	1.90148	+	11.3	8	8	0.77899	0.97813	24.117	9	37797000	19909000	17888000	11.9	8	8	0.77413	0.9676	26.88	9	43409000	23106000	20303000	10.4	7	7	1.12834	0.971157	16.897	8	23677000	12443000	11235000
1087	Tb927.11.1430	Tb927.11.1430	Tb927.11.1430	CMF2	Component of motile flagella 2	86.855	63.7	0	151.65	1	-0.0387412	0.043836	1.35817	+	59	33	33	0.78325	0.96239	14.177	35	333250000	183790000	149470000	50.9	28	28	0.78648	0.97754	14.035	32	325520000	180170000	145350000	47.9	27	27	1.13424	0.980681	13.17	31	269950000	140450000	129500000
286	Tb927.3.4330;Tb927.3.4320;Tb927.3.4310;Tb927.3.4300;Tb927.3.4290;Tb11.v5.1055;Tb927.11.860	Tb927.3.4330;Tb927.3.4320;Tb927.3.4310;Tb927.3.4300;Tb927.3.4290;Tb11.v5.1055	Tb927.3.4330	PFR1-5	Paraflagellar rod protein 1-5	68.682	79.5	0	323.31	7	-0.0367922	0.0371538	1.43	+	78.3	54	54	0.78722	0.98065	13.089	99	3433900000	1890100000	1543800000	78.3	56	56	0.78961	0.97882	15.472	99	2956300000	1641900000	1314400000	75.2	53	53	1.06494	0.965065	12.393	99	2515700000	1301700000	1214100000
1242	Tb927.11.2580	Tb927.11.2580	Tb927.11.2580	POMP11	Present in the outer mitochondrial membrane proteome 11	41.554	21.3	0	47.91	1	-0.0318895	0.0424666	1.37195	+	16.4	5	5	0.77965	0.98096	4.3504	5	28009000	14542000	13468000	16.4	5	5	0.78714	0.98434	3.716	5	24395000	12740000	11655000	17.7	5	5	1.12298	0.96918	14.477	7	23045000	12298000	10747000
2479	Tb927.7.3440	Tb927.7.3440	Tb927.7.3440		I/6 autoantigen	27.05	72	0	155.66	1	-0.0297526	0.00622758	2.20568	+	69.1	16	10	0.77438	0.97719	6.1535	14	546760000	301320000	245440000	72	17	11	0.7981	0.98263	12.824	15	444700000	246880000	197820000	70.3	17	10	1.15044	0.978953	13.235	17	422250000	223340000	198910000
336	Tb927.1.4310	Tb927.1.4310	Tb927.1.4310	FAZ2	Flagellum attachment zone protein 2	183.76	35.2	0	323.31	1	-0.0246581	0.00152242	2.81746	+	32.6	40	40	0.79741	0.98199	9.9665	55	392010000	213540000	178470000	30.8	36	36	0.78666	0.98292	14.807	50	400110000	218780000	181340000	29.5	35	35	1.12375	0.984252	9.3959	49	377470000	200810000	176660000
1753	Tb927.3.3330	Tb927.3.3330	Tb927.3.3330	HSP20	heat shock protein 20, putative	15.842	85.1	0	36.151	1	-0.0233647	0.0107647	1.968	+	85.1	11	11	0.78783	0.98205	4.0317	15	387680000	208800000	178890000	85.1	9	9	0.76893	0.9825	11.328	13	309780000	172180000	137600000	78	9	9	1.13205	0.987264	7.101	13	365330000	185850000	179490000
807	Tb927.10.7610	Tb927.10.7610	Tb927.10.7610		NADH-ubiquinone oxidoreductase complex I subunit, putative	165.1	17.7	0	44.476	1	-0.0215403	0.0234301	1.63023	+	11.7	11	11	0.81865	0.98777	31.927	11	33613000	17962000	15651000	9.6	10	10	0.78063	0.98062	14.433	11	27516000	15335000	12181000	7.5	7	7	1.14851	0.987167	10.527	7	18997000	10857000	8140800
125	Tb927.11.18680;Tb11.0845	Tb927.11.18680;Tb11.0845	Tb927.11.18680	DYNLL1	dynein light chain LC8, putative	10.429	51.1	0	76.086	2	-0.0207452	0.000399853	3.3981	+	51.1	5	5	0.81532	0.98545	5.3184	15	491640000	274040000	217600000	51.1	6	6	0.8113	0.98543	5.3129	15	487610000	264540000	223080000	51.1	5	5	1.0891	0.986291	5.2667	15	390280000	198740000	191540000
1185	Tb927.11.16730	Tb927.11.16730	Tb927.11.16730	GCVL-2	dihydrolipoyl dehydrogenase	50.433	79	0	323.31	1	-0.0204803	0.012716	1.89565	+	73.8	31	31	0.8058	0.98685	8.3862	58	3470000000	1904900000	1565100000	78.6	33	33	0.81291	0.98807	10.274	62	3192400000	1748300000	1444100000	78.4	36	36	1.09955	0.982801	10.207	68	2781500000	1448500000	1333000000
352	Tb927.1.740	Tb927.1.740	Tb927.1.740		phosphatidylinositol-4-phosphate 5-kinase related	48.865	49.2	0	130.3	1	-0.0154697	0.0196051	1.70763	+	43.7	11	11	0.80685	0.98723	10.659	11	56190000	31677000	24513000	46.2	12	12	0.82037	0.98852	14.906	13	54091000	29776000	24315000	37.2	10	10	1.13929	0.99226	9.7808	10	35304000	18831000	16472000
211	Tb927.1.2390;Tb927.1.2370;Tb927.1.2350;Tb927.1.2330;Tb11.v5.0469;Tb927.1.2410	Tb927.1.2390;Tb927.1.2370;Tb927.1.2350;Tb927.1.2330;Tb11.v5.0469;Tb927.1.2410	Tb927.1.2390		beta tubulin	49.704	83.5	0	323.31	6	-0.0145551	0.0125996	1.89964	+	83.5	31	31	0.80456	0.99172	6.4588	177	22199000000	12188000000	10010000000	83.5	31	31	0.80143	0.99032	7.8549	152	22645000000	12516000000	10129000000	83.3	32	32	1.11459	0.987849	8.0162	155	24277000000	12563000000	11715000000
1201	Tb927.11.17000;Tb11.v5.0404	Tb927.11.17000;Tb11.v5.0404	Tb927.11.17000	AIR9	AIR9-like protein	109.72	66.4	0	323.31	2	-0.0111082	0.00182594	2.73851	+	54.9	41	41	0.81296	0.99184	8.3	61	1904200000	1042600000	861530000	65.5	42	42	0.80294	0.9922	6.6823	63	1822400000	1003300000	819100000	62.3	42	42	1.13629	0.99295	10.569	67	1624200000	840890000	783300000
1771	Tb927.3.3680	Tb927.3.3680	Tb927.3.3680		hypothetical protein, conserved	16.08	19.7	0.0045381	1.938	1	0.0191429	0.0209504	1.67881	+	6.6	1	1				0	244980	0	244980	13.1	1	1	0.79322	1.0138		1	6204100	3232600	2971500	13.1	1	1	1.16746	1.01291		1	6682000	3366800	3315200
2647	Tb927.7.920	Tb927.7.920	Tb927.7.920	IAD5-1	Inner arm dynein 5-1	468.08	11.2	0	77.192	1	0.0195993	0.00102734	2.98829	+	7.4	20	19	0.81488	1.0128	13.33	18	47479000	25917000	21562000	6.8	19	18	0.81229	1.0142	20.711	19	60361000	41520000	18841000	7.5	20	19	1.16632	1.01403	21.607	21	56693000	35588000	21105000
2409	Tb927.7.1910;REV__Tb927.7.1910	Tb927.7.1910	Tb927.7.1910	GCVP	pyridoxal phosphate containing glycine decarboxylase, putative	106.29	56.2	0	239.48	2	0.0201917	0.0492287	1.30778	+	44.3	24	24	0.80615	1.0092	6.6454	32	352940000	193170000	159780000	40.6	22	22	0.80884	1.0128	9.0393	28	272870000	147760000	125110000	44	26	26	1.1484	1.02031	12.876	35	292140000	154490000	137650000
1601	Tb927.2.3800	Tb927.2.3800	Tb927.2.3800	GRBC2	guide RNA associated protein 1	55.46	34.1	0	130.83	1	0.0249988	0.027903	1.55435	+	29.3	10	10	0.82125	1.0157	4.2351	12	219410000	117510000	101900000	32.1	10	10	0.81894	1.0134	8.8463	12	184540000	102000000	82537000	31.9	9	9	1.16997	1.02336	7.1904	13	189080000	100630000	88449000
1374	Tb927.11.5600	Tb927.11.5600	Tb927.11.5600	ATOM14	Archaic Translocase of outer membrane 14 kDa subunit	13.577	65.5	0	65.558	1	0.0326019	0.000479142	3.31954	+	65.5	6	6	0.81846	1.0223	4.8583	5	151450000	85485000	65966000	65.5	6	6	0.81712	1.0224	10.437	8	141910000	78046000	63861000	65.5	6	6	1.17488	1.02387	3.4556	7	146950000	77586000	69365000
2309	Tb927.6.4090	Tb927.6.4090	Tb927.6.4090	HSP60	chaperonin HSP60, mitochondrial precursor, putative	58.37	50.5	0	142.53	1	0.0379483	0.0490932	1.30898	+	45.5	16	16	0.83603	1.0266	11.773	18	221340000	105040000	116300000	40.3	15	15	0.84719	1.0375	8.7255	17	198300000	88751000	109550000	28.5	13	13	1.1697	1.01597	8.5438	16	111920000	61058000	50864000
1561	Tb927.11.9980	Tb927.11.9980	Tb927.11.9980		2-oxoglutarate dehydrogenase E1 component, putative	112.95	66.4	0	323.31	1	0.0388751	0.00701711	2.15384	+	62.5	51	51	0.82744	1.026	12.518	91	4719400000	2564100000	2155300000	65.9	55	55	0.82793	1.0241	12.099	90	4221200000	2290100000	1931200000	65.1	53	53	1.15751	1.03185	9.9297	95	3532400000	1858000000	1674400000
1097	Tb927.11.1450	Tb927.11.1450	Tb927.11.1450		2-oxoglutarate dehydrogenase E1 component, putative	113.38	64.5	0	323.31	1	0.0403333	0.0286247	1.54326	+	62.5	54	54	0.82913	1.0325	9.3569	106	3825000000	2061400000	1763700000	62.6	56	56	0.81907	1.0185	6.8734	101	3640700000	1979700000	1661000000	63.5	54	54	1.16978	1.03413	7.2618	103	3213500000	1697700000	1515800000
1207	Tb927.11.1800	Tb927.11.1800	Tb927.11.1800		histone H1	8.1191	11.2	0.0060356	1.7311	1	0.041311	0.0377644	1.42292	+	11.2	1	1	0.85391	1.0308		1	17147000	9588500	7558100	11.2	1	1	0.85405	1.0273		1	8750400	4758300	3992200	0	0	0				0	0	0	0
2852	Tb927.8.6170	Tb927.8.6170	Tb927.8.6170	TK	transketolase, putative	72.609	54.3	0	254.74	1	0.0434598	0.0484168	1.315	+	44.4	21	21	0.84353	1.0213	15.178	39	659170000	367800000	291370000	48.9	22	22	0.8367	1.026	15.524	35	595730000	324330000	271400000	54.3	22	22	1.15247	1.04459	11.108	38	533800000	291880000	241920000
1509	Tb927.11.8970	Tb927.11.8970	Tb927.11.8970		ribose 5-phosphate isomerase, putative	16.957	67.7	0	39.375	1	0.0452131	0.0196222	1.70725	+	67.1	6	6	0.83606	1.0393	5.6334	9	83395000	44772000	38623000	39.4	3	3	0.83118	1.0328	11.975	3	34803000	19304000	15499000	41.3	4	4	1.17	1.02347	12.094	4	40226000	21333000	18893000
3028	Tb927.9.13460	Tb927.9.13460	Tb927.9.13460		Spt4/RpoE2 zinc finger, putative	16.425	14.5	0.0013942	2.9594	1	0.0463461	0.00294998	2.53018	+	14.5	1	1	0.8595	1.0328	0.99621	2	2428600	1463800	964780	0	0	0				0	0	0	0	14.5	1	1	1.12729	1.03249	18.508	2	1250000	622320	627650
1573	Tb927.2.2130	Tb927.2.2130	Tb927.2.2130		small GTP-binding protein RAB6, putative	25.385	35.2	0	22.934	1	0.046506	0.00717887	2.14394	+	17.8	5	5	0.85677	1.0355	8.1525	5	19433000	11123000	8310200	23.9	6	6	0.86615	1.0357	16.155	6	23330000	12011000	11319000	26.5	6	6	1.15753	1.02711	11.72	5	22332000	12695000	9637400
2683	Tb927.8.1870	Tb927.8.1870	Tb927.8.1870	GLP1	Golgi/lysosome glycoprotein 1	67.597	42.2	0	195.31	1	0.0487965	0.0230252	1.6378	+	42.2	19	19	0.82293	1.0249	9.2663	21	276160000	151200000	124960000	39.8	16	16	0.84206	1.0436	10.85	19	219640000	118630000	101010000	33.9	14	14	1.1946	1.03479	5.1523	18	178580000	92972000	85608000
965	Tb927.11.11210	Tb927.11.11210	Tb927.11.11210	PFC17	paraflagellar rod component, putative	41.94	40.8	0	32.796	1	0.0506232	0.0165285	1.78177	+	32.2	6	6	0.85154	1.0286	27.628	5	19543000	10395000	9147900	34.4	6	6	0.831	1.0447	13.56	6	21741000	11672000	10070000	26.4	5	5	1.20234	1.0339	18.169	5	18787000	9884600	8902400
746	Tb927.10.5840	Tb927.10.5840	Tb927.10.5840		translation elongation factor 1-beta, putative	21.959	55.7	0	143.42	1	0.0529236	0.0027805	2.55588	+	37.8	5	5	0.85209	1.0411	4.951	6	84617000	37822000	46794000	46.3	6	4	0.84383	1.0342	5.6655	5	84429000	35932000	48498000	46.3	5	5	1.16489	1.03681	4.6963	6	75507000	37488000	38019000
498	Tb927.10.14180	Tb927.10.14180	Tb927.10.14180	SEC13	protein transport protein SEC13	41.675	24.1	0	64.569	1	0.0533799	0.048946	1.31028	+	14.7	5	5	0.83963	1.0464	7.2454	5	41722000	22941000	18781000	20.9	6	6	0.81884	1.0202	8.4639	7	44705000	24018000	20687000	21.4	6	6	1.20399	1.0467	19.618	6	42899000	21935000	20964000
2649	Tb927.7.990	Tb927.7.990	Tb927.7.990	J31	chaperone protein DnaJ, putative	86.6	40.1	0	58.892	1	0.0537692	0.0411676	1.38544	+	26.7	15	15	0.8234	1.0233	15.612	17	174480000	94109000	80368000	37	19	19	0.83486	1.0512	10.302	23	199260000	110160000	89098000	38	21	21	1.20566	1.03961	9.4946	24	174510000	96433000	78077000
3140	Tb927.9.4500	Tb927.9.4500	Tb927.9.4500	HSP70.a	heat shock protein, putative	91.117	23.2	0	86.1	1	0.0572719	0.0230529	1.63727	+	17.5	11	11	0.84114	1.053	11.019	13	61008000	33623000	27385000	15.1	11	11	0.82458	1.0318	7.5933	10	65213000	35930000	29283000	18	11	11	1.1956	1.03681	12.239	9	56430000	29945000	26484000
1536	Tb927.11.9560	Tb927.11.9560	Tb927.11.9560		oxidoreductase, putative	58.621	40.3	0	82.065	1	0.0588739	0.0384116	1.41554	+	25.4	8	8	0.84262	1.0483	12.33	7	25496000	14007000	11489000	29.8	9	9	0.84503	1.0521	21.932	10	34344000	14648000	19696000	22.6	7	7	1.18044	1.02477	9.2718	7	28574000	11624000	16950000
2888	Tb927.8.6970;Tb927.4.5350	Tb927.8.6970;Tb927.4.5350	Tb927.8.6970		3-methylcrotonyl-CoA carboxylase alpha subunit, putative	73.906	27.1	0	48.554	2	0.0589415	0.0264614	1.57739	+	17.1	8	8	0.8444	1.0556	6.5814	9	49105000	27010000	22095000	21.5	9	9	0.85757	1.0374	9.1493	12	55059000	30296000	24763000	22.7	10	10	1.19285	1.03225	19.814	10	38958000	21821000	17137000
756	Tb927.10.6070	Tb927.10.6070	Tb927.10.6070	UMSBP1	universal minicircle sequence binding protein 1	14.566	63.6	0	47.409	1	0.0595151	0.01686	1.77314	+	63.6	7	6	0.82941	1.0444	6.839	13	177210000	94982000	82227000	63.6	7	6	0.8345	1.0506	1.5624	10	137060000	73578000	63487000	63.6	7	6	1.18294	1.03144	5.7061	11	106520000	57393000	49123000
1847	Tb927.3.640	Tb927.3.640	Tb927.3.640		hypothetical protein, conserved	32.723	26.7	0	33.866	1	0.0610418	0.00703584	2.15268	+	24	5	5	0.82255	1.0373	5.3284	6	44897000	24656000	20241000	16.9	4	4	0.87265	1.0501	13.426	4	22297000	11437000	10859000	14.9	3	3	1.16004	1.0423	6.7486	3	20749000	11704000	9044900
1020	Tb927.11.12850	Tb927.11.12850	Tb927.11.12850	OPB	oligopeptidase b	80.572	45.5	0	133.5	1	0.0621205	0.029715	1.52702	+	38.9	14	14	0.84659	1.0525	19.341	16	103500000	55458000	48037000	38.7	17	17	0.86098	1.0514	20.563	18	107550000	57629000	49922000	38.7	15	15	1.1432	1.02828	15.299	18	77659000	41216000	36443000
158	Tb927.10.6060;Tb11.v5.0199	Tb927.10.6060;Tb11.v5.0199	Tb927.10.6060	UMSBP2	universal minicircle sequence binding protein 2	21.836	71.4	0	116.08	2	0.0638975	0.0212738	1.67216	+	64.3	7	6	0.83739	1.0476	3.1129	12	333790000	179160000	154630000	71.4	8	7	0.84007	1.0559	4.6035	15	253640000	135670000	117970000	64.3	7	6	1.18478	1.03249	3.9518	12	191240000	101480000	89767000
2790	Tb927.8.4810	Tb927.8.4810	Tb927.8.4810	PHB1	prohibitin 1	31.429	59.6	0	149.2	1	0.0702053	0.0171174	1.76656	+	59.2	17	17	0.86681	1.0612	9.7146	20	401030000	217910000	183110000	59.2	16	16	0.84547	1.0378	11.053	19	377130000	207890000	169240000	51.3	15	15	1.1893	1.05073	6.0916	20	351830000	194110000	157720000
151	Tb927.7.5020;Tb927.7.5000;Tb11.v5.0182;Tb11.v5.0181	Tb927.7.5020;Tb927.7.5000;Tb11.v5.0182;Tb11.v5.0181	Tb927.7.5020		60S ribosomal protein L19, putative	29.408	16.5	0	11.701	4	0.0703885	0.0427251	1.36932	+	16.5	5	5	0.85906	1.0558	9.5755	5	50809000	27491000	23319000	7.3	2	2	0.8564	1.0655	5.2312	2	25816000	13616000	12200000	8.1	3	3	1.19357	1.02904	9.8097	3	31578000	17022000	14556000
860	Tb927.10.8980	Tb927.10.8980	Tb927.10.8980		hypothetical protein, conserved	17.598	39.1	0	14.615	1	0.0706592	0.0273768	1.56262	+	39.1	7	7	0.8765	1.0578	7.4764	8	246110000	129580000	116530000	38.5	5	5	0.86609	1.06	12.772	6	167250000	91765000	75487000	32.5	5	5	1.12892	1.033	5.1682	6	139430000	74930000	64499000
1822	Tb927.3.5090	Tb927.3.5090	Tb927.3.5090	TXN2	tryparedoxin 2, putative	22.18	51.5	0	36.955	1	0.0718284	0.0319286	1.49582	+	51.5	8	8	0.8328	1.0378	4.279	9	292410000	159080000	133330000	47.5	8	8	0.86595	1.0698	7.8896	11	211570000	113310000	98264000	42.4	7	7	1.16621	1.04581	12.485	9	165630000	88141000	77490000
1611	Tb927.2.4210	Tb927.2.4210	Tb927.2.4210	PEPCK	Phosphoenolpyruvate carboxykinase [ATP], glycosomal	58.564	82.7	0	323.31	1	0.0722597	0.0163169	1.78736	+	82.3	38	38	0.86217	1.0541	6.6768	73	3427400000	1820700000	1606700000	76	41	41	0.86172	1.0616	5.799	76	3597300000	1917900000	1679400000	72.4	34	34	1.17954	1.03852	5.3915	75	2957700000	1582100000	1375600000
2613	Tb927.7.700	Tb927.7.700	Tb927.7.700	NOP74	Nucleolar protein 74	74.25	4.1	0	3.9443	1	0.0728793	0.0256468	1.59097	+	2.3	1	1	0.86004	1.0371		1	2268000	1254300	1013700	2.3	1	1	0.87447	1.0514		1	1597900	831230	766680	4.1	2	2	1.22572	1.06716	21.516	2	2234500	1221000	1013500
1353	Tb927.11.5090	Tb927.11.5090	Tb927.11.5090	mASAT	aspartate aminotransferase, mitochondrial	45.993	61.9	0	95.06	1	0.0787851	0.0180681	1.74309	+	55.6	15	15	0.84002	1.048	6.7048	24	474970000	255150000	219820000	61.9	17	17	0.85134	1.0486	6.0832	27	520960000	290670000	230280000	52.8	14	14	1.20223	1.07196	4.8698	25	392510000	212910000	179600000
126	Tb927.4.1100;Tb927.11.680;Tb11.0880	Tb927.4.1100;Tb927.11.680;Tb11.0880	Tb927.4.1100		ribosomal protein L21E (60S), putative	18.015	35.8	0	25.589	3	0.0826537	0.0168139	1.77433	+	35.8	5	5	0.83798	1.0457	4.8262	6	67245000	35763000	31482000	30.8	4	4	0.83688	1.0581	6.8199	5	54058000	29481000	24577000	35.8	5	5	1.21564	1.07327	7.4134	6	55893000	30077000	25816000
2412	Tb927.7.210	Tb927.7.210	Tb927.7.210	PRODH	Proline dehydrogenase, mitochondrial	63.858	61.3	0	273.23	1	0.0840626	0.0186074	1.73032	+	54.3	26	26	0.86506	1.0742	11.737	41	763950000	407620000	356330000	59.7	28	28	0.86497	1.0613	16.081	37	682430000	361080000	321340000	57.9	27	27	1.15655	1.0447	13.938	39	580900000	306140000	274760000
1941	Tb927.4.2880	Tb927.4.2880	Tb927.4.2880	NUP225	Nucleoporin NUP225	225.59	11.4	0	49.79	1	0.0847337	0.00403411	2.39425	+	5.7	7	7	0.86274	1.0651	20.572	7	19235000	10291000	8943500	8.7	11	11	0.85295	1.0638	29.012	11	34086000	18703000	15383000	7.6	10	10	1.22526	1.05262	14.334	10	29223000	15832000	13391000
2602	Tb927.7.680;Tb11.v5.0778	Tb927.7.680;Tb11.v5.0778	Tb927.7.680	J25	chaperone protein DnaJ, putative	88.706	13.2	0	21.872	2	0.0865848	0.035855	1.44545	+	11.9	5	5	0.88891	1.0727	53.294	6	12619000	6078600	6540700	8.5	4	4	0.85514	1.0374	11.385	4	8559300	4879900	3679400	7.9	4	4	1.24948	1.07589	181.98	5	10465000	4803100	5662100
785	Tb927.10.7090	Tb927.10.7090	Tb927.10.7090	AOX	Alternative oxidase, mitochondrial	37.59	31.6	0	22.475	1	0.0865873	0.0328614	1.48331	+	20.7	6	6	0.84155	1.0542	6.582	6	35462000	21210000	14252000	31.3	8	8	0.83531	1.0464	10.854	8	49900000	25673000	24227000	28.3	8	8	1.24193	1.08536	17.096	8	45698000	23700000	21998000
283	Tb11.v5.1035;Tb927.11.11330;Tb11.v5.1034	Tb11.v5.1035;Tb927.11.11330	Tb11.v5.1035		heat shock protein 70 (hsp70), putative	75.235	73.9	0	323.31	3	0.088182	0.0238466	1.62257	+	69.5	46	35	0.85917	1.0634	13.164	63	2222900000	1175600000	1047200000	69.8	51	37	0.83927	1.0453	10.326	59	1952200000	1035900000	916210000	62.8	41	31	1.2259	1.08068	15.967	56	1677300000	891160000	786100000
1283	Tb927.11.3490	Tb927.11.3490	Tb927.11.3490		hypothetical protein, conserved	87.8	42.7	0	144.71	1	0.0883376	0.0434486	1.36202	+	27.9	16	16	0.84118	1.039	13.399	18	96434000	51058000	45376000	32.6	20	20	0.87828	1.0876	17.281	19	103890000	55095000	48797000	36	20	20	1.22462	1.06339	17.816	22	107300000	57599000	49699000
2547	Tb927.7.5180;Tb927.7.5170	Tb927.7.5180;Tb927.7.5170	Tb927.7.5180		60S ribosomal protein L23a, putative	18.17	47	0	34.79	2	0.0883415	0.0219289	1.65898	+	47	7	7	0.85115	1.0828	13.703	10	130870000	67989000	62876000	39	5	5	0.87803	1.0554	9.303	9	103760000	55648000	48110000	39.6	6	6	1.20101	1.05151	10.082	8	79066000	41733000	37333000
439	Tb927.10.12630	Tb927.10.12630	Tb927.10.12630	FAZ34	Flagellum attachment zone protein 34	25.138	28	0	20.76	1	0.0884382	0.0453286	1.34363	+	11.9	2	2	0.84619	1.0382	6.402	2	9543300	4824400	4718800	28	5	5	0.85402	1.0641	13.863	5	20171000	10318000	9853100	16.5	3	3	1.20117	1.08794	5.4728	3	11543000	6236800	5305900
2865	Tb927.8.6410	Tb927.8.6410	Tb927.8.6410	KAR3	beta-ketoacyl-ACP reductase 3, putative	52.913	13.5	0	58.696	1	0.0885351	0.0427939	1.36862	+	12.2	4	4	0.83453	1.051	8.2566	4	11738000	6075100	5662900	13.5	5	5	0.87783	1.0915	11.087	5	15749000	8170400	7578200	12.2	4	4	1.21317	1.04792	11.186	4	9966300	5344300	4622000
696	Tb927.10.430	Tb927.10.430	Tb927.10.430		peroxidase, putative	41.585	50.4	0	33.918	1	0.0892176	0.0217002	1.66354	+	37	11	11	0.86356	1.0504	18.468	13	68732000	37515000	31217000	26.3	7	7	0.8665	1.0581	8.7835	7	35097000	17797000	17300000	43.7	11	11	1.24417	1.08315	5.4973	12	39023000	21257000	17766000
2803	Tb927.8.5100	Tb927.8.5100	Tb927.8.5100		hypothetical protein, conserved	313.77	2.9	0	35.169	1	0.0897856	0.00308354	2.51095	+	0.8	2	2	0.8619	1.0703		1	5143900	2882300	2261500	2.2	3	3	0.85541	1.0648	26.154	3	3721300	2244400	1476800	1.1	2	2	1.2284	1.05757		1	1394600	611020	783620
2697	Tb927.8.2160	Tb927.8.2160	Tb927.8.2160	PGPA	p-glycoprotein	174.68	36.8	0	241.75	1	0.0907531	0.0382996	1.41681	+	34	36	36	0.86546	1.0684	10.819	43	477430000	266570000	210860000	31.1	35	35	0.88674	1.0866	12.68	44	415940000	225030000	190910000	31	34	34	1.19116	1.04029	19.924	45	413540000	222560000	190980000
817	Tb927.10.790	Tb927.10.790	Tb927.10.790	VAMP	vesicle-associated membrane protein, putative	26.489	24.3	0	46.967	1	0.0913612	0.0100273	1.99881	+	24.3	5	5	0.86539	1.0749	7.522	6	25166000	13273000	11892000	9.2	2	2	0.87075	1.0691	6.7544	2	2743200	1739700	1003500	15.1	3	3	1.24437	1.05225	9.5293	4	7332300	4013300	3319000
2646	Tb927.7.910;Tb11.v5.0841	Tb927.7.910;Tb11.v5.0841	Tb927.7.910		hypothetical protein, conserved	80.436	32.5	0	30.461	2	0.0922867	0.0145574	1.83692	+	21.7	10	10	0.87716	1.0786	8.8886	10	34931000	19202000	15729000	22.3	10	10	0.85636	1.0504	9.619	9	31437000	15236000	16200000	14.3	7	7	1.23405	1.06937	9.0128	6	15180000	8270300	6909800
2257	Tb927.6.2640	Tb927.6.2640	Tb927.6.2640	KAP60	importin alpha subunit, putative	58.065	23.3	0	24.112	1	0.0935902	0.00268924	2.57037	+	23.3	7	7	0.86171	1.0729	19.444	7	47823000	25367000	22456000	18.6	6	6	0.86478	1.0605	14.99	7	42336000	22001000	20335000	15.2	5	5	1.21377	1.0677	5.866	5	37864000	19879000	17985000
2620	Tb927.7.710	Tb927.7.710	Tb927.7.710	HSP70.4	heat shock 70 kDa protein, putative	70.211	59.6	0	272.09	1	0.0941926	0.0214452	1.66867	+	56	26	23	0.84032	1.0471	10.265	37	299090000	161760000	137330000	57.7	27	24	0.86139	1.0754	13.002	35	280750000	151580000	129170000	55.4	26	23	1.25376	1.08021	13.035	34	221440000	122680000	98757000
1161	Tb927.11.16130	Tb927.11.16130	Tb927.11.16130	NDPK	nucleoside diphosphate kinase	16.857	59.5	0	69.724	1	0.0943218	0.00417772	2.37906	+	59.5	9	9	0.86141	1.066	8.1289	15	639450000	339680000	299770000	53.6	8	8	0.87488	1.0761	8.0327	13	465770000	249060000	216710000	59.5	10	10	1.20882	1.06065	9.4047	15	418580000	220800000	197780000
2524	Tb927.7.4270	Tb927.7.4270	Tb927.7.4270		hypothetical protein, conserved	25.241	24.8	0	25.058	1	0.096287	0.0376448	1.4243	+	17.1	3	3	0.90613	1.0934	35.262	3	26482000	13258000	13224000	24.8	5	5	0.82947	1.0441	8.2769	6	38736000	19404000	19333000	14.9	2	2	1.18623	1.07013	23.301	2	15992000	7994800	7997600
189	Tb11.v5.0326	Tb11.v5.0326	Tb11.v5.0326		retrotransposon hot spot (RHS) protein, putative	34.883	47.7	0	31.122	1	0.0968849	0.0138514	1.85851	+	47.7	10	4	0.86945	1.0666	35.939	5	127300000	66334000	60968000	44.4	8	4	0.90569	1.0856	25.106	5	94809000	48789000	46019000	43.7	8	4	1.17028	1.05639	16.012	5	97785000	55713000	42072000
2704	Tb927.8.2300	Tb927.8.2300	Tb927.8.2300	CLDP25	Cardiolipin-dependent protein 25kDa	25.468	27.6	0	11.109	1	0.0979915	0.0448111	1.34861	+	27.6	4	4	0.86574	1.0957	9.0226	4	29443000	15376000	14067000	27.6	4	4	0.84613	1.0747	4.4945	4	32423000	16502000	15921000	23.5	3	3	1.20367	1.04116	5.1231	3	18971000	10561000	8410300
3050	Tb927.9.14240;Tb11.v5.0621	Tb927.9.14240;Tb11.v5.0621	Tb927.9.14240	NUP82	Nucleoporin NUP82	82.445	23.5	0	64.44	2	0.098227	0.0169881	1.76985	+	17.3	8	8	0.85511	1.0646	13.561	8	30445000	18363000	12082000	18.8	9	9	0.84493	1.0576	14.099	9	31442000	18284000	13158000	21.8	11	11	1.25397	1.08943	21.419	12	40930000	24464000	16466000
1848	Tb927.3.680	Tb927.3.680	Tb927.3.680		cytochrome P450, putative	66.122	27.4	0	26.737	1	0.0987228	0.0452506	1.34438	+	25.7	10	10	0.87129	1.1028	20.113	11	41306000	22043000	19263000	19	7	7	0.85743	1.0612	8.2639	7	31049000	16105000	14944000	16.8	7	7	1.20289	1.04921	13.307	8	29699000	16279000	13420000
1922	Tb927.4.2360	Tb927.4.2360	Tb927.4.2360		hypothetical protein, conserved	35.65	27.8	0	22.478	1	0.101614	0.026846	1.57112	+	23.4	5	5	0.84357	1.0534	5.1985	6	43945000	23788000	20157000	27.8	5	5	0.89074	1.0692	6.8278	5	32698000	18425000	14273000	27.8	5	5	1.22297	1.09677	13.464	6	35124000	19333000	15791000
3145	Tb927.9.4680	Tb927.9.4680	Tb927.9.4680	EIF4A1	Eukaryotic initiation factor 4A-1	45.361	54.5	0	133.2	1	0.103764	0.0356956	1.44739	+	52	14	14	0.86395	1.0856	24.28	19	232700000	122870000	109830000	40.1	12	12	0.8436	1.0453	14.422	14	181700000	97103000	84601000	42.8	12	12	1.23367	1.09345	16.602	18	145840000	79782000	66059000
2844	Tb927.8.6030;Tb927.9.14000	Tb927.8.6030;Tb927.9.14000	Tb927.8.6030		60S ribosomal protein L12, putative	17.564	37.8	0	35.214	2	0.10398	0.00297885	2.52595	+	37.8	4	4	0.88925	1.0716	6.8144	6	196200000	104720000	91483000	37.8	4	4	0.8768	1.0695	4.4385	6	152930000	85001000	67929000	37.8	4	4	1.19106	1.08315	8.3517	8	150100000	82806000	67293000
2144	Tb927.5.3640	Tb927.5.3640	Tb927.5.3640	mS65	Mitochondrial SSU ribosomal protein, putative	30.64	10.7	0	6.0026	1	0.104278	0.0332682	1.47797	+	0	0	0				0	0	0	0	4.4	1	1	0.85485	1.0709		1	3423300	1764000	1659300	10.7	2	2	1.24696	1.07903	3.5734	2	5799700	3189500	2610200
927	Tb927.11.10370	Tb927.11.10370	Tb927.11.10370		glycosyl hydrolase-like protein	118.83	15	0	45.299	1	0.10442	0.0469232	1.32861	+	11.3	6	6	0.83527	1.0434	22.567	7	24859000	13031000	11829000	6.2	4	4	0.91998	1.1034	13.932	4	14352000	7361100	6991200	6.5	4	4	1.23268	1.07924	15.187	4	10994000	5679300	5314300
2886	Tb927.8.6920	Tb927.8.6920	Tb927.8.6920		hypothetical protein, conserved	29.545	16.3	0	9.7201	1	0.106226	0.0351091	1.45458	+	8	1	1	0.878	1.1051		1	7250600	3925700	3324800	13.3	2	2	0.8683	1.0721	7.2113	2	10574000	5557700	5015900	11	2	2	1.22846	1.05268	6.6071	2	9410400	4900400	4510000
1217	Tb927.11.2060;Tb927.11.2050	Tb927.11.2060;Tb927.11.2050	Tb927.11.2060		60S acidic ribosomal protein P0, putative	34.627	55.2	0	114.67	2	0.108374	0.0201983	1.69468	+	55.2	11	11	0.89257	1.0727	7.3413	20	384440000	200890000	183550000	53.4	10	10	0.86987	1.0611	8.2826	17	234280000	124250000	110030000	47.5	9	9	1.26931	1.10062	10.321	17	198790000	111530000	87260000
2677	Tb927.8.1720	Tb927.8.1720	Tb927.8.1720	pgps	phosphatidylglycerolphosphate synthase, mitochondrial	68.119	28.1	0	73.534	1	0.110447	0.0199905	1.69918	+	16.9	7	7	0.8499	1.0644	8.2018	6	40587000	22636000	17951000	26.7	12	12	0.8496	1.0715	13.466	11	50354000	29445000	20910000	22.1	10	10	1.26392	1.10318	9.5685	10	37751000	20789000	16962000
2216	Tb927.6.1860	Tb927.6.1860	Tb927.6.1860		conserved protein	30.977	35	0	19.008	1	0.110449	0.0231459	1.63553	+	24.5	3	3	0.88541	1.0676	12.324	3	72834000	38044000	34791000	20.4	3	3	0.83488	1.0661	11.061	3	33065000	17875000	15190000	24.5	3	3	1.27567	1.10545	8.94	3	30243000	15940000	14303000
1342	Tb927.11.4870	Tb927.11.4870	Tb927.11.4870		hypothetical protein, conserved	25.784	13.6	0	13.167	1	0.110491	0.0485579	1.31374	+	13.6	2	2	0.87801	1.0946	1.7284	3	12952000	6729600	6222000	13.6	2	2	0.90408	1.1025	1.9803	3	11870000	5829200	6040500	13.6	2	2	1.17125	1.04268	6.6093	3	12055000	6550600	5503900
1079	Tb927.11.14120	Tb927.11.14120	Tb927.11.14120	PheRS-alpha	phenylalanyl-tRNA synthetase alpha chain, putative	57.056	14.7	0	7.9385	1	0.11523	0.0328649	1.48327	+	14.7	5	5	0.8767	1.0623	8.4852	5	20298000	10849000	9449200	10.1	3	3	0.93201	1.1152	14.547	3	11823000	5683400	6139800	4	1	1	1.20223	1.07266		1	4791200	2727500	2063700
307	Tb927.1.2160	Tb927.1.2160	Tb927.1.2160	SKCRP1-5	Small kinetoplastid calpain-related protein 1-5	14.714	11.5	0.0042167	1.9548	1	0.115259	0.022605	1.6458	+	11.5	1	1	0.86205	1.0801		1	1616700	982070	634650	0	0	0				0	0	0	0	11.5	1	1	1.24322	1.08625		1	1187000	722320	464640
190	Tb11.v5.0333;Tb927.10.8530;Tb927.10.8520;Tb927.10.8510;Tb927.10.8500;Tb927.10.8490;Tb11.v5.0332;Tb11.v5.0331	Tb11.v5.0333;Tb927.10.8530;Tb927.10.8520;Tb927.10.8510;Tb927.10.8500;Tb927.10.8490;Tb11.v5.0332;Tb11.v5.0331	Tb11.v5.0333		THT1 - hexose transporter, putative, fragment	34.276	9.9	0	24.407	8	0.115349	0.0490403	1.30945	+	9.9	5	5	0.90898	1.1169	10.481	5	50682000	25739000	24943000	9.9	6	6	0.87458	1.0858	7.5776	7	57801000	30036000	27765000	9.9	6	6	1.18289	1.04811	6.0366	8	61830000	33320000	28510000
2408	Tb927.7.190	Tb927.7.190	Tb927.7.190	THOP1	thimet oligopeptidase, putative	84.166	46.6	0	103.99	1	0.121718	0.0158048	1.80121	+	41.5	23	23	0.88213	1.0737	10.928	29	304570000	161750000	142820000	42.4	23	23	0.89639	1.1114	10.086	24	247920000	129420000	118500000	38.8	20	20	1.2222	1.07937	11.21	23	200120000	107950000	92168000
1636	Tb927.2.5020	Tb927.2.5020	Tb927.2.5020		acyl-CoA oxidase, putative	82.398	12.5	0	15.145	1	0.122032	0.0280982	1.55132	+	7.8	4	4	0.86997	1.081	9.9299	4	13540000	8198400	5341800	10	5	5	0.89316	1.1189	13.444	5	14092000	7783300	6308700	9.5	4	4	1.2425	1.06559	19.934	4	11852000	6628300	5223600
2119	Tb927.5.3010;Tb11.v5.0691	Tb927.5.3010;Tb11.v5.0691	Tb927.5.3010	GRBC6	Guide RNA binding complex protein 6	57.748	31.4	0	43.735	2	0.122742	0.0252823	1.59718	+	29.3	11	11	0.89343	1.0803	13.308	11	61680000	32456000	29224000	29.3	11	11	0.90173	1.1184	13.272	12	63203000	33592000	29611000	26.9	11	11	1.23131	1.06833	16.081	12	56063000	30432000	25631000
3209	Tb927.9.7550	Tb927.9.7550	Tb927.9.7550	ADSL	adenylosuccinate lyase, putative	53.119	40.6	0	69.073	1	0.122954	0.0395502	1.40285	+	21.2	6	6	0.8803	1.0944	27.001	6	18716000	10026000	8689900	25.7	8	8	0.87284	1.0542	14.385	8	26009000	13705000	12303000	20	7	7	1.29294	1.11928	7.289	8	16182000	8669900	7512300
2526	Tb927.7.4320	Tb927.7.4320	Tb927.7.4320		mRNA capping enzyme, beta chain, putative	31.197	9.4	0	5.3111	1	0.123848	0.0142527	1.8461	+	6.5	1	1	0.86176	1.0994		1	7943500	3712600	4230900	6.5	1	1	0.85502	1.1025		1	8614700	4590300	4024500	9.4	2	2	1.2157	1.06736	7.2055	2	9031600	4950600	4081000
2974	Tb927.9.11510	Tb927.9.11510	Tb927.9.11510		hypothetical protein, conserved	42.363	19	0	9.1358	1	0.125513	0.00348733	2.45751	+	15.6	3	3	0.88524	1.0926	15.227	2	4630600	2538100	2092500	15.3	3	3	0.89246	1.0997	17.936	2	8751700	4423800	4327900	15.6	3	3	1.25664	1.08047	11.068	2	3197500	1527100	1670400
3131	Tb927.9.3990;Tb927.9.3920	Tb927.9.3990;Tb927.9.3920	Tb927.9.3990		ribosomal protein S7, putative	23.841	50	0	41.854	2	0.125761	0.028683	1.54238	+	40.6	9	9	0.88228	1.1032	6.932	10	102010000	53096000	48918000	44.6	9	9	0.83842	1.059	7.1605	8	74435000	40389000	34046000	42.1	10	10	1.27523	1.11179	14.156	13	85685000	46091000	39594000
554	Tb927.10.15360	Tb927.10.15360	Tb927.10.15360		hypothetical protein, conserved	191.99	0.9	0	19.524	1	0.126118	0.0207394	1.6832	+	0.9	1	1	0.88046	1.0983	9.1341	2	4471900	2319700	2152200	0.9	1	1	0.84691	1.0648		1	2603700	1534500	1069200	0.9	1	1	1.28815	1.11149		1	3584400	1972300	1612100
2973	Tb927.9.11490;Tb927.9.11470	Tb927.9.11490;Tb927.9.11470	Tb927.9.11490	RPL27A	60S ribosomal protein L29	16.266	16.6	0.0020161	2.4763	2	0.126143	0.0139608	1.85509	+	16.6	2	2	0.90759	1.1142	2.8758	2	15309000	8180600	7128300	10.3	1	1	0.88168	1.0827		1	21142000	11132000	10011000	10.3	1	1	1.20016	1.07757		1	14031000	7986000	6045000
1402	Tb927.11.6200;Tb927.11.6180	Tb927.11.6200;Tb927.11.6180	Tb927.11.6200		60S ribosomal protein L28, putative	16.861	26	0	11.494	2	0.127302	0.0105618	1.97626	+	26	4	4	0.88082	1.0825	12.839	5	31532000	16520000	15012000	25.3	3	3	0.92426	1.1124	9.2893	3	23136000	12003000	11133000	26	4	4	1.22791	1.08212	11.408	7	28839000	16357000	12482000
3002	Tb927.9.12510	Tb927.9.12510	Tb927.9.12510	DED1	ATP-dependent DEAD/H RNA helicase, putative	82.74	33.3	0	90.998	1	0.128328	0.000264487	3.5776	+	24.6	13	12	0.90453	1.0935	11.289	15	143800000	78100000	65705000	24.4	14	13	0.89193	1.0955	21.59	15	117610000	63160000	54450000	18.5	11	10	1.25965	1.09008	12.921	11	41186000	21792000	19395000
1456	Tb927.11.740	Tb927.11.740	Tb927.11.740	EIF5A	eukaryotic translation initiation factor 5A	17.82	50	0	41.005	1	0.129863	0.04865	1.31292	+	33.7	4	4	0.90892	1.1047	19.899	6	61279000	32951000	28328000	50	5	5	0.86368	1.0518	14.039	7	53732000	30148000	23583000	33.7	4	4	1.25804	1.12746	8.1433	8	80679000	43932000	36747000
3082	Tb927.9.1850;Tb927.9.1810	Tb927.9.1850;Tb927.9.1810	Tb927.9.1850		60S ribosomal protein L35, putative	15.144	16.5	0	8.705	2	0.12992	0.0455175	1.34182	+	8.7	1	1	0.87588	1.1003	3.6655	2	34315000	18050000	16264000	16.5	2	2	0.90748	1.1291	2.8562	2	26928000	14314000	12614000	16.5	2	2	1.21663	1.0546	1.1597	2	17407000	9557200	7850200
1064	Tb927.11.13750	Tb927.11.13750	Tb927.11.13750	RAB4	Ras-related protein Rab4	22.057	55.6	0	14.529	1	0.130413	0.0213782	1.67003	+	28.3	4	3	0.91073	1.1017	18.871	4	14297000	7535600	6761800	35.4	5	4	0.93743	1.116	13.666	4	16446000	8967200	7479100	40.9	6	5	1.17775	1.06671	13.617	5	16247000	8690100	7557000
3005	Tb927.9.12650;Tb11.v5.0675	Tb927.9.12650	Tb927.9.12650	UBA1b	ubiquitin-activating enzyme E1, putative	134.65	13.4	0	43.037	2	0.131052	0.0323722	1.48983	+	7.6	6	6	0.87865	1.0601	18.495	7	13923000	7317400	6605500	10.4	7	7	0.93875	1.121	12.582	8	16266000	6780500	9485700	9.4	7	7	1.22737	1.10509	25.206	8	11304000	5775100	5528700
2639	Tb927.7.800	Tb927.7.800	Tb927.7.800	REMC3	RNA editing mediator complex protein 3	60.484	28.5	0	28.253	1	0.133039	0.0246045	1.60899	+	25	8	8	0.8749	1.0757	37.632	8	34802000	18634000	16168000	14.7	6	6	0.86459	1.086	21.422	5	22007000	11320000	10687000	11.4	6	6	1.29436	1.12882	12.848	5	14358000	7439900	6918300
2675	Tb927.8.1600	Tb927.8.1600	Tb927.8.1600	LysRS-1	lysyl-tRNA synthetase, putative	66.786	21.6	0	55.128	1	0.134848	0.0177907	1.74981	+	19	8	8	0.86472	1.0716	10.006	8	22800000	12641000	10159000	16.8	6	6	0.88739	1.1048	8.7351	6	16825000	8723300	8101800	15.9	7	7	1.30129	1.11806	9.464	7	17034000	9193500	7840100
1209	Tb927.11.1890	Tb927.11.1890	Tb927.11.1890	STRAP	Serine-threonine kinase receptor-associated protein, putative	36.025	54.9	0	83.489	1	0.135238	0.0225728	1.64641	+	46.3	9	9	0.88156	1.0782	10.63	10	46183000	25305000	20878000	33.7	7	7	0.89336	1.0876	7.5523	7	32358000	17627000	14731000	36.2	8	8	1.28113	1.1297	8.7564	8	28387000	15862000	12525000
386	Tb927.10.1100;Tb927.6.4690	Tb927.10.1100;Tb927.6.4690	Tb927.10.1100		60S ribosomal protein L9, putative	21.857	64.6	0	57.921	2	0.138543	0.0173114	1.76167	+	62.4	10	10	0.89315	1.0825	9.7614	14	159790000	85253000	74533000	55	8	8	0.90956	1.0916	12.525	10	113880000	58771000	55105000	59.8	10	10	1.28808	1.12882	15.287	12	130650000	73310000	57338000
1752	Tb927.3.3320;Tb927.3.3310	Tb927.3.3320;Tb927.3.3310	Tb927.3.3320		60S ribosomal protein L13, putative	25.427	39.9	0	36.979	2	0.139251	0.0152258	1.81742	+	35.8	8	8	0.91481	1.1277	4.8948	8	69458000	36237000	33221000	33.9	7	7	0.87325	1.0927	2.8431	9	59307000	32031000	27276000	33.9	7	7	1.27898	1.08408	10.92	8	72656000	39661000	32995000
2469	Tb927.7.3280	Tb927.7.3280	Tb927.7.3280		translation initiation factor IF-2, putative	79.66	17.8	0	35.599	1	0.144005	0.0445498	1.35115	+	13.3	4	4	0.92071	1.1346	17.299	5	19657000	10597000	9059400	17.8	7	7	0.88357	1.0582	8.6607	8	22823000	11624000	11199000	14.6	5	5	1.31855	1.12367	20.625	6	20661000	11485000	9175800
1321	Tb927.11.4450	Tb927.11.4450	Tb927.11.4450	ALBA2	ALBA-Domain Protein	12.757	55.6	0	59.767	1	0.144403	0.0197092	1.70533	+	47	5	5	0.86458	1.1294	13.923	10	103230000	53419000	49808000	55.6	6	6	0.91832	1.1112	14.505	10	106780000	55868000	50908000	55.6	6	6	1.18926	1.07589	13.508	7	80848000	42640000	38209000
896	Tb927.11.4300;Tb927.10.9880	Tb927.11.4300;Tb927.10.9880	Tb927.11.4300	RPL18	60S ribosomal protein L18, putative	21.874	36.3	0	60.984	2	0.144548	0.0111257	1.95367	+	36.3	8	8	0.90848	1.122	17.29	13	109320000	58024000	51295000	36.3	8	8	0.85522	1.0828	20.325	11	97310000	53459000	43851000	25.4	4	4	1.28084	1.11173	13.508	6	61611000	33752000	27859000
1634	Tb927.2.4830	Tb927.2.4830	Tb927.2.4830		TFIIF-stimulated CTD phosphatase, putative	38.807	31	0	18.681	1	0.14804	0.0247999	1.60555	+	25.3	6	6	0.91339	1.1279	17.304	7	36245000	18369000	17877000	21.1	4	4	0.85758	1.0722	4.7235	5	31725000	15809000	15916000	26.8	6	6	1.29852	1.12499	12.39	7	26460000	14861000	11599000
118	Tb927.6.4980;Tb11.0390;Tb11.0290	Tb927.6.4980;Tb11.0390;Tb11.0290	Tb927.6.4980	RPS14	40S ribosomal protein S14	15.513	35.4	0	19.823	3	0.148776	0.00733827	2.13441	+	35.4	6	6	0.86822	1.1285	5.6755	7	181660000	96910000	84749000	33.3	5	5	0.84532	1.0987	3.3001	6	139280000	74126000	65154000	33.3	5	5	1.26413	1.09895	3.354	6	110430000	61267000	49161000
508	Tb927.10.14370	Tb927.10.14370	Tb927.10.14370		hypothetical protein, conserved	13.337	13.3	0	29.483	1	0.151614	0.00557113	2.25406	+	13.3	1	1	0.88633	1.101		1	3839700	2073100	1766600	13.3	1	1	0.90492	1.1284		1	3026400	1566900	1459500	13.3	1	1	1.27989	1.10324		1	3553800	1804600	1749300
1457	Tb927.11.7430	Tb927.11.7430	Tb927.11.7430		hypothetical protein, conserved	15.514	17.6	0	3.8469	1	0.151625	0.0134126	1.87249	+	7.4	1	1	0.89939	1.099		1	1341700	789650	552010	17.6	2	2	0.91212	1.1384	4.4111	2	4327100	2381000	1946000	7.4	1	1	1.26486	1.09557		1	1096500	521110	575340
162	Tb927.5.295b;Tb11.v5.0214	Tb927.5.295b;Tb11.v5.0214	Tb927.5.295b	RHS1	retrotransposon hotspot (RHS) protein 1	95.127	56.6	0	133.24	2	0.151716	0.00437981	2.35855	+	48.3	30	18	0.88535	1.1077	13.375	23	230570000	121660000	108910000	47.5	29	21	0.90625	1.0994	12.891	25	271870000	142380000	129490000	46.9	27	17	1.25345	1.12573	7.6467	20	233560000	114190000	119380000
993	Tb927.11.11830;Tb927.11.11820	Tb927.11.11830;Tb927.11.11820	Tb927.11.11830		40S ribosomal protein S17, putative	16.222	41.5	0	12.765	2	0.152021	0.0103487	1.98511	+	41.5	6	6	0.87449	1.1253	5.5764	7	62572000	22148000	40424000	27.5	3	3	0.87658	1.0875	8.6912	4	28200000	14939000	13262000	34.5	4	4	1.28212	1.12096	13.432	4	22697000	12445000	10253000
1678	Tb927.3.1250	Tb927.3.1250	Tb927.3.1250	RPB10z	DNA-directed RNA polymerase I subunit RPB10	9.5181	32.1	0	3.4084	1	0.155197	0.0155296	1.80884	+	0	0	0				0	0	0	0	32.1	1	1	0.88693	1.1165		1	4192400	2001300	2191000	32.1	1	1	1.28457	1.11065		1	3013900	1796200	1217700
1819	Tb927.3.5050	Tb927.3.5050	Tb927.3.5050		60S ribosomal protein L4	41.856	58	0	74.896	1	0.156317	0.0168745	1.77277	+	45.7	13	13	0.89003	1.0943	15.054	20	252760000	137510000	115250000	49.7	14	14	0.87989	1.1035	8.1563	21	226540000	117300000	109240000	55.6	18	18	1.3189	1.1462	5.484	26	211270000	113250000	98026000
1214	Tb927.11.1980	Tb927.11.1980	Tb927.11.1980	ZC3H41	zinc finger protein family member, putative	58.459	36.4	0	54.187	1	0.158193	0.0295376	1.52963	+	30.8	10	10	0.86845	1.0778	11.577	12	65099000	35152000	29946000	27.1	9	9	0.91077	1.1191	10.463	10	53817000	27105000	26711000	32.7	11	11	1.32857	1.15201	14.826	12	50858000	26804000	24054000
3242	Tb927.9.9290	Tb927.9.9290	Tb927.9.9290	PABP1	polyadenylate-binding protein 1	63.029	39.6	0	152.5	1	0.158439	0.00667455	2.17558	+	33	15	15	0.91624	1.114	14.709	17	123640000	62329000	61311000	38	18	18	0.90912	1.0999	24.999	22	136130000	65229000	70904000	35.3	15	15	1.258	1.13461	24.237	17	81789000	45271000	36518000
783	Tb927.10.7060	Tb927.10.7060	Tb927.10.7060	NUP96	Nucleoporin NUP96	96.511	22.2	0	44.432	1	0.159367	0.0350338	1.45551	+	14.3	8	8	0.89325	1.1153	22.431	7	26099000	14254000	11844000	13.9	9	9	0.9248	1.1594	22.006	7	27282000	14086000	13196000	14.7	9	9	1.25108	1.0772	40.494	7	24990000	13452000	11538000
1785	Tb927.3.4190	Tb927.3.4190	Tb927.3.4190		endosomal integral membrane protein, putative	72.048	15.8	0	32.277	1	0.159993	0.0318216	1.49728	+	15.8	7	7	0.9161	1.1076	23.801	7	31805000	16014000	15791000	14.6	6	6	0.96946	1.1613	16.377	6	24281000	11963000	12318000	14.6	6	6	1.1932	1.08433	24.653	8	31573000	15386000	16187000
689	Tb927.10.4080	Tb927.10.4080	Tb927.10.4080		hypothetical protein, conserved	127.1	24.5	0	36.357	1	0.160445	0.00237852	2.62369	+	16.1	6	6	0.90262	1.1057	25.065	6	98645000	50377000	48268000	21.8	8	8	0.9253	1.1253	28.834	8	68626000	36351000	32276000	16.2	6	6	1.27397	1.12199	9.2737	6	8544900	4664300	3880700
2656	Tb927.8.1170;Tb927.8.1190;Tb11.v5.0871	Tb927.8.1170;Tb927.8.1190;Tb11.v5.0871	Tb927.8.1170	EIF3H-2	eukaryotic translation initiation factor 3 subunit h	36.419	27.2	0	19.497	3	0.162148	0.0481418	1.31748	+	23.6	4	4	0.90183	1.1319	7.8796	5	33952000	18388000	15564000	27.2	5	5	0.85113	1.0655	12.53	5	32871000	17583000	15287000	27.2	5	5	1.3362	1.16164	19.961	5	33801000	18396000	15406000
442	Tb927.10.12710	Tb927.10.12710	Tb927.10.12710	HSP110	heat shock protein 110, putative	90.863	28.4	0	70.225	1	0.165311	0.0407193	1.3902	+	20.3	13	13	0.87285	1.0823	23.571	13	58468000	31780000	26688000	18.6	13	13	0.90882	1.1104	34.376	12	53070000	29115000	23955000	15.3	11	11	1.31789	1.17345	32.066	11	41146000	23241000	17906000
2426	Tb927.7.2340;Tb927.7.2370	Tb927.7.2340;Tb927.7.2370	Tb927.7.2340		40S ribosomal protein S15, putative	17.474	36.8	0	40.17	2	0.170615	0.0119611	1.92223	+	36.8	5	5	0.90962	1.1008	5.9813	6	132070000	68105000	63962000	36.8	5	5	0.91568	1.1247	3.9728	7	129980000	67333000	62648000	36.8	5	5	1.26789	1.15169	18.33	7	83921000	46750000	37171000
517	Tb927.10.14550	Tb927.10.14550	Tb927.10.14550	HEL67	ATP-dependent RNA helicase HEL67	71.366	35.6	0	59.051	1	0.171297	0.00469429	2.32843	+	29.8	14	13	0.91556	1.1436	15.987	16	200200000	103810000	96390000	28.2	12	11	0.90184	1.1123	8.2232	13	194980000	102530000	92459000	31.1	14	13	1.26677	1.12254	4.9865	19	229210000	128650000	100560000
2819	Tb927.8.550	Tb927.8.550	Tb927.8.550		peptide methionine sulfoxide reductase, putative	20.366	11.9	0.001387	2.8563	1	0.175634	0.0230071	1.63814	+	0	0	0				0	0	0	0	11.9	2	2	0.92765	1.1245	3.671	2	8145400	4165800	3979600	11.9	2	2	1.26304	1.13444		1	4438600	2166100	2272500
1876	Tb927.4.1280	Tb927.4.1280	Tb927.4.1280		Tetratricopeptide repeat, putative	43.863	25.1	0	27.831	1	0.17619	0.011999	1.92086	+	8	2	2	0.9026	1.1283	15.258	3	11711000	6210200	5500600	14.8	3	3	0.89486	1.1046	15.528	4	14741000	7972200	6769300	18.3	4	4	1.34282	1.15741	42.561	5	10276000	6460800	3815300
1179	Tb927.11.16550	Tb927.11.16550	Tb927.11.16550	ZC3H46	Zinc finger protein, C3H1 type-like	56.434	25.7	0	20.979	1	0.179126	0.00368234	2.43388	+	18	5	5	0.89443	1.1157	7.9028	5	50069000	26034000	24036000	21.2	6	6	0.91029	1.137	10.971	6	55399000	29799000	25600000	23.3	7	7	1.30984	1.14409	6.9698	8	50483000	28022000	22461000
1487	Tb927.11.8200	Tb927.11.8200	Tb927.11.8200		ribosomal protein S26, putative	12.806	42.3	0	39.262	1	0.180922	0.028804	1.54055	+	42.3	5	5	0.89336	1.1187	9.4831	9	76888000	41534000	35354000	41.4	4	4	0.8829	1.1009	11.45	8	53548000	28073000	25475000	42.3	5	5	1.39402	1.18284	5.1758	9	57624000	34524000	23100000
521	Tb927.10.14710;Tb927.10.14600	Tb927.10.14710;Tb927.10.14600	Tb927.10.14710	RPS2	40S ribosomal protein S2, putative	28.642	44.4	0	64.104	2	0.186716	0.0199385	1.70031	+	32.3	8	8	0.87664	1.097	27.54	13	102800000	59917000	42880000	44	9	9	0.91757	1.1549	26.368	14	143930000	90993000	52941000	28.6	8	8	1.33838	1.16378	11.165	12	114030000	74171000	39863000
1563	Tb927.2.1100;Tb11.v5.0800	Tb927.2.1100;Tb11.v5.0800	Tb927.2.1100		retrotransposon hot spot protein 3 (RHS3), degenerate	66.46	10	0	5.7328	2	0.188551	0.0393101	1.4055	+	10	5	1	0.95658	1.1947		1	3495600	1621200	1874400	10	5	1	0.8737	1.0892		1	3050000	1506500	1543500	10	5	1	1.31453	1.1374		1	2639000	1527400	1111600
1461	Tb927.11.7500;Tb927.11.7490	Tb927.11.7500;Tb927.11.7490	Tb927.11.7500		Protein of unknown function (DUF423), putative	13.594	7.8	0.001386	2.8448	2	0.191868	0.017806	1.74943	+	7.8	1	1	0.91176	1.138		1	4684800	2544500	2140200	7.8	1	1	0.91655	1.1465		1	3265200	1873400	1391800	7.8	1	1				0	0	0	0
1280	Tb927.11.3360	Tb927.11.3360	Tb927.11.3360	CMF22	Component of motile flagella 22	102.85	12.7	0	16.798	1	0.195989	0.0167912	1.77492	+	3	2	2	0.93677	1.1327	9.0524	2	4982800	2434800	2547900	5.6	3	3	0.91	1.1187	29.306	2	8659700	4877500	3782200	11.1	5	5	1.32995	1.18623	30.92	4	16592000	10241000	6351500
188	Tb11.v5.0325	Tb11.v5.0325	Tb11.v5.0325		retrotransposon hot spot (RHS) protein, putative	36.986	42.5	0	34.932	1	0.196345	0.00531792	2.27426	+	35.4	11	3	0.94081	1.1312	1.7788	4	28356000	14192000	14165000	30.8	9	3	0.97825	1.1685	2.9851	4	25651000	13022000	12629000	40	11	3	1.25914	1.13802	10.891	5	24566000	13022000	11544000
2596	Tb927.7.6610	Tb927.7.6610	Tb927.7.6610		hypothetical protein, conserved	96.787	15.5	0	12.049	1	0.203816	0.0271988	1.56545	+	4.5	3	3	0.75873	1.2042	30.173	3	4555500	2504300	2051200	10.8	6	6	0.91933	1.1428	26.418	6	6742500	3442200	3300200	11.4	5	5	1.28426	1.11019	36.295	4	9395900	5383100	4012800
2989	Tb927.9.12070	Tb927.9.12070	Tb927.9.12070		hypothetical protein, conserved	109.87	5.8	0	10.866	1	0.208744	0.0294613	1.53075	+	4.5	3	3	0.93705	1.1596	24.476	3	6657900	3387800	3270100	2	1	1	0.95765	1.2055		1	1699600	849980	849620	3.3	2	2	1.24443	1.10418	15.866	2	3238500	1771600	1466900
773	Tb927.10.670	Tb927.10.670	Tb927.10.670		hypothetical protein, conserved	26.877	6.6	0.0020202	2.4982	1	0.215297	0.00673399	2.17173	+	6.6	1	1	0.90742	1.1338		1	3483900	1990600	1493300	6.6	1	1	0.94532	1.1817		1	2525300	1283500	1241800	6.6	1	1	1.35757	1.16786		1	2140500	1203300	937200
3027	Tb927.9.13440	Tb927.9.13440	Tb927.9.13440	FLAM5	Flagellar Member 5	177.37	6.1	0	16.323	1	0.216619	0.00461042	2.33626	+	3.7	4	4	0.94554	1.1572	13.326	3	13195000	6971200	6223500	5.2	6	6	0.94536	1.1848	19.711	5	19781000	11001000	8779900	1.8	2	2	1.30702	1.14439		1	5430600	2691700	2738900
542	Tb927.10.1510	Tb927.10.1510	Tb927.10.1510	NOT1	CCR4-NOT transcription complex subunit 1	259.12	19.3	0	104.45	1	0.222288	0.016102	1.79312	+	14.8	23	23	0.91159	1.1336	21.509	25	81845000	44828000	37017000	10.7	17	17	0.9586	1.1558	20.199	17	49046000	25621000	23426000	13.2	21	21	1.36653	1.21172	19.019	25	67359000	38270000	29090000
1224	Tb927.11.2250	Tb927.11.2250	Tb927.11.2250		conserved protein, unknown function	26.94	21.6	0	19.283	1	0.225292	0.0411028	1.38613	+	19.1	3	3	0.97908	1.2035	3.2901	4	4213300	1972700	2240600	21.6	4	4	0.83725	1.0952	6.1358	5	7730300	3925800	3804600	19.1	3	3	1.45569	1.21205	6.1398	5	3703000	2205300	1497700
2877	Tb927.8.6640	Tb927.8.6640	Tb927.8.6640		Fatty acyl-CoA reductase, putative	67.498	17.5	0	21.768	1	0.225361	0.0395498	1.40286	+	10.1	4	4	0.93192	1.1529	16.705	4	11548000	5787500	5761000	5.3	2	2	0.90503	1.1152	15.838	2	6353300	2945400	3408000	12.7	5	5	1.40101	1.24273	16.902	5	11096000	6159400	4936300
1570	Tb927.2.1860	Tb927.2.1860	Tb927.2.1860	REMC2	RNA editing mediator complex protein 2	96.551	17.9	0	24.403	1	0.23169	0.0184867	1.73314	+	10.7	5	5	0.99844	1.1975	12.262	5	16801000	7933300	8867500	12.6	6	6	1.0043	1.2034	13.421	5	18803000	9198000	9604600	9.2	5	5	1.25183	1.12344	17.669	5	14933000	8439500	6493400
1902	Tb927.4.1930;REV__Tb927.11.13360	Tb927.4.1930	Tb927.4.1930	EIF3G	eukaryotic translation initiation factor 3 subunit g	31.293	26.5	0	10.672	2	0.233204	0.028602	1.5436	+	14	4	4	0.95747	1.1827	9.2191	4	12863000	6623400	6239800	21	4	4	0.91002	1.1168	12.947	4	10069000	4962100	5106800	7.7	2	2	1.43649	1.22957	16.433	2	7020400	4366400	2654000
609	Tb927.10.2290	Tb927.10.2290	Tb927.10.2290	J3	chaperone protein DnaJ, putative	46.795	36.1	0	47.352	1	0.237061	0.0374402	1.42666	+	18	5	5	0.99042	1.2097	3.6394	5	17970000	9144000	8825900	28.1	7	7	0.89844	1.1044	8.5012	7	24125000	12373000	11753000	33.7	8	8	1.39678	1.22542	15.323	8	23343000	12383000	10960000
536	Tb927.10.14950	Tb927.10.14950	Tb927.10.14950	ZC3H40	Zinc finger CCCH domain-containing protein 40	46.194	30.6	0	17.46	1	0.237957	0.0164232	1.78454	+	27.1	5	5	0.92912	1.1341	10.948	5	27958000	12273000	15686000	22.2	4	4	0.96272	1.1846	7.2645	4	25868000	12244000	13624000	25.7	5	5	1.4282	1.22088	15.945	5	25395000	14155000	11240000
1234	Tb927.11.2430	Tb927.11.2430	Tb927.11.2430	DYNC2H2	Cytoplasmic dynein 2 heavy chain (DYNC2H2), putative	484.96	7.4	0	59.542	1	0.245868	0.0124624	1.9044	+	3.2	10	10	0.94233	1.1787	24.618	10	28393000	17992000	10401000	5.3	14	14	1.0152	1.2291	15.847	14	30241000	16176000	14065000	4.2	11	11	1.28622	1.15093	34.782	12	20084000	11967000	8116900
2956	Tb927.9.10840	Tb927.9.10840	Tb927.9.10840		hypothetical protein, conserved	52.462	8.3	0	4.4852	1	0.247486	0.0495809	1.30469	+	8.3	3	3	1.0242	1.2852	19.717	3	7093100	3421800	3671300	5.5	2	2	0.94557	1.1399	6.7272	2	3335800	1604200	1731600	2.2	1	1	1.2752	1.142		1	1567000	884370	682630
235	Tb11.v5.0624	Tb11.v5.0624	Tb11.v5.0624		retrotransposon hot spot protein (PHS), putative	62.492	18.2	0	80.98	1	0.250168	0.0202385	1.69382	+	18.2	7	2	1.0336	1.2454	7.4854	2	7417300	3643600	3773600	18.2	7	2	0.98865	1.1823	3.9295	2	9566200	4821900	4744400	18.2	7	2	1.26957	1.14258	4.9055	2	5478600	3357400	2121100
2465	Tb927.7.320	Tb927.7.320	Tb927.7.320	RBP8	RNA-binding protein 8	20.27	25.6	0	19.597	1	0.255774	0.0235048	1.62884	+	17.8	2	2	0.95793	1.1887	6.3212	2	6192300	3113300	3079000	17.8	2	2	0.90851	1.1408	4.4723	2	4921900	2493000	2428800	25.6	3	3	1.48317	1.25518	9.2656	3	6504600	3834300	2670200
360	Tb927.10.10130	Tb927.10.10130	Tb927.10.10130	REMC1	RNA editing mediator complex protein 1	61.046	29.9	0	74.547	1	0.283963	0.00596037	2.22473	+	14.5	4	4	0.95132	1.1847	6.6109	6	30033000	15594000	14439000	20	6	6	1.0003	1.2489	25.956	8	29989000	13849000	16140000	23.1	7	7	1.40782	1.21985	8.3607	8	33297000	18749000	14549000
291	Tb927.1.120	Tb927.1.120	Tb927.1.120	RHS4	retrotransposon hot spot protein 4 (RHS4), putative	98.024	49.4	0	255.56	1	0.287938	0.00117887	2.92853	+	36.3	29	7	1.0082	1.2377	34.146	9	104610000	38003000	66606000	43.6	32	9	0.98666	1.2114	15.561	12	86180000	42258000	43922000	45.8	34	9	1.40485	1.21375	5.931	12	80832000	47884000	32948000
3039	Tb927.9.13990	Tb927.9.13990	Tb927.9.13990	DRBD2	RNA-binding protein, putative	34.618	35.4	0	26.47	1	0.290774	0.003751	2.42585	+	35.4	9	9	0.97186	1.2202	11.659	10	81692000	41136000	40556000	31.8	8	8	0.96134	1.199	5.7359	8	74141000	36569000	37572000	31.8	8	8	1.43388	1.25125	7.9909	9	64709000	39526000	25183000
2650	Tb927.8.1010	Tb927.8.1010	Tb927.8.1010	J30	chaperone protein DnaJ, putative	55.325	12.9	0	9.6249	1	0.292675	0.0359225	1.44463	+	12.9	4	4	0.93688	1.1944	34.065	3	1961600	926860	1034800	6.1	2	2	1.0654	1.3236	1.4719	2	1415200	707740	707490	9.4	3	3	1.35744	1.16253	19.518	4	1751500	1009700	741760
1662	Tb927.2.820;Tb927.10.70;Tb11.v5.0532	Tb927.2.820;Tb927.10.70;Tb11.v5.0532	Tb927.2.820		retrotransposon hot spot protein 1 (RHS1), interrupted	60.527	9.1	0	13.46	3	0.298603	0.0153352	1.81431	+	9.1	4	1	1.0397	1.2782	30.282	2	2409800	1420700	989060	9.1	4	1	0.98311	1.2434		1	1652900	888090	764810	9.1	4	1	1.34867	1.17073		1	1145600	630830	514730
1105	Tb927.11.1480;Tb11.v5.0784;Tb927.11.1490;Tb11.v5.1016	Tb927.11.1480	Tb927.11.1480		receptor-type adenylate cyclase GRESAG 4, putative	137.6	5.4	0	14.423	4	0.304282	0.017502	1.75691	+	3.6	3	2	1.0438	1.2633	15.63	2	3648900	1713400	1935500	2	2	1	0.94333	1.1673		1	1495200	685050	810150	3.8	3	2	1.49178	1.27675	4.0183	2	3592000	2085000	1506900
1719	Tb927.3.2300	Tb927.3.2300	Tb927.3.2300		DNL zinc finger, putative	22.084	47.8	0	35.433	1	0.306175	0.0237989	1.62344	+	37.3	5	5	1.0522	1.2963	16.094	5	18307000	8501200	9806100	41.3	6	6	1.0318	1.2577	5.6411	7	27264000	15059000	12205000	43.8	6	6	1.35206	1.15937	26.713	8	25490000	14263000	11227000
1144	Tb927.11.15800	Tb927.11.15800	Tb927.11.15800	CIF1	Cytokinesis initiation factor 1	89.585	1.1	0.0063331	1.6771	1	0.307709	0.0231063	1.63627	+	1.1	1	1	1.0067	1.2349		1	1147500	666840	480640	1.1	1	1	1.0543	1.312		1	813030	447160	365870	1.1	1	1	1.34185	1.17037		1	510480	306410	204070
242	Tb927.11.15650;Tb11.v5.0667	Tb927.11.15650;Tb11.v5.0667	Tb927.11.15650	TUT4	terminal uridylyltransferase 4	37.656	21.9	0	12.546	2	0.318377	0.0201552	1.69561	+	18.9	4	4	1.0904	1.3288	20.682	3	8849100	4663800	4185300	9.9	2	2	0.96993	1.21	20.185	2	8649000	4931600	3717400	13.8	3	3	1.37912	1.20581	11.159	3	7631500	4526400	3105100
408	Tb927.10.11760	Tb927.10.11760	Tb927.10.11760	PUF6	pumilio/PUF RNA binding protein 6	93.062	14.7	0	68.192	1	0.323662	0.0195298	1.7093	+	13.2	7	7	1.0458	1.3171	17.159	8	31181000	14671000	16510000	10.9	6	6	1.0294	1.2607	8.3864	6	16896000	8412800	8483200	12.9	7	7	1.29631	1.1805	15.478	9	16085000	9261500	6823400
799	Tb927.10.7480	Tb927.10.7480	Tb927.10.7480		hypothetical protein, conserved	22.139	10.2	0.0029547	2.1712	1	0.324095	0.0176454	1.75337	+	5.1	1	1	1.0466	1.2597		1	1889100	966120	923020	0	0	0				0	0	0	0	10.2	2	2	1.41315	1.24411	37.907	2	3103800	1802400	1301400
1627	Tb927.2.470;Tb927.4.220;Tb11.v5.0495;Tb927.2.480;Tb927.6.5170	Tb927.2.470	Tb927.2.470	RHS4	retrotransposon hot spot protein 4 (RHS4), putative	98.316	27.1	0	16.259	5	0.32714	0.0178506	1.74835	+	23.8	20	1	1.0534	1.2741		1	4969600	2484700	2484900	23.1	19	2	1.09	1.3106	17.301	3	6216600	2956800	3259800	20.9	18	1	1.32908	1.1824		1	5204100	2933500	2270700
397	Tb927.10.11340;Tb11.v5.0604	Tb927.10.11340;Tb11.v5.0604	Tb927.10.11340		hypothetical protein, conserved	155.73	3.8	0	15.009	2	0.330823	0.017279	1.76248	+	0.9	1	1	0.99226	1.1967		1	2275300	1026500	1248800	3	2	2	1.0947	1.3296	9.1382	2	3296100	1088100	2208100	1.7	2	2	1.41347	1.25042	34.839	2	2846400	1681700	1164700
1622	Tb927.2.450;Tb927.6.5180	Tb927.2.450	Tb927.2.450	RHS4	retrotransposon hot spot protein 4 (RHS4), putative	97.997	29.4	0	19.976	2	0.331107	0.0246788	1.60768	+	25.8	19	1	0.9784	1.2197		1	8931300	4965300	3966000	22.1	17	1	0.964	1.2059		1	8231100	3825400	4405700	26.7	20	1	1.5625	1.35349		1	8478400	5484500	2994000
2954	Tb927.9.10770	Tb927.9.10770	Tb927.9.10770	PABP2	polyadenylate-binding protein 2	62.147	62.2	0	143.86	1	0.335273	0.00245905	2.60923	+	57.5	26	26	1.0329	1.2865	9.3223	37	966660000	475660000	491000000	62.2	28	28	1.0089	1.2361	7.6571	37	924740000	453130000	471610000	57.7	26	26	1.41217	1.26275	8.6091	38	846050000	493130000	352920000
2791	Tb927.8.4820;Tb11.v5.0659	Tb927.8.4820;Tb11.v5.0659	Tb927.8.4820	EIF4G3	eukaryotic translation initiation factor 4 gamma 3	69.338	17	0	27.995	2	0.344503	0.0149016	1.82677	+	13.8	5	5	0.96737	1.2011	14.551	6	12144000	6233300	5910600	13.5	6	6	1.0601	1.328	10.338	6	8505600	4374600	4131000	8.2	3	3	1.50777	1.28333	9.9693	3	6779400	3821400	2958000
814	Tb927.10.7760	Tb927.10.7760	Tb927.10.7760		hypothetical protein, conserved	21.966	16.2	0	6.2096	1	0.345548	0.029834	1.52529	+	16.2	2	2	0.94925	1.18	11.337	2	7997100	3659800	4337300	10.2	1	1	1.1032	1.3663		1	2782500	1479100	1303400	10.2	1	1	1.49094	1.27243		1	1235800	695910	539930
1386	Tb927.11.5940	Tb927.11.5940	Tb927.11.5940		receptor-type adenylate cyclase GRESAG 4, putative	137.47	15	0	44.545	1	0.398401	0.00518069	2.28561	+	9.8	8	7	1.0827	1.3072	9.8336	8	43808000	21686000	22122000	10.2	8	8	1.0412	1.2795	19.563	8	42764000	20395000	22369000	9.2	8	7	1.5513	1.36902	27.625	6	32892000	21279000	11613000
1167	Tb927.11.16250	Tb927.11.16250	Tb927.11.16250		PIN domain containing protein, putative	67.981	6.3	0.0045147	1.8949	1	0.457494	0.00371784	2.42971	+	0	0	0				0	0	0	0	2.5	1	1	1.1009	1.3757		1	1248900	684760	564090	3.8	1	1	1.49995	1.37061		1	1984500	1261500	722970
2642	Tb927.7.850	Tb927.7.850	Tb927.7.850		hypothetical protein, conserved	36.845	5.7	0	15.34	1	0.468993	0.027447	1.56151	+	5.7	1	1	1.1381	1.3775		1	979370	420250	559120	5.7	1	1	1.243	1.526		1	919780	409020	510760	5.7	1	1	1.4325	1.26153		1	575670	330390	245280
2498	Tb927.7.3800	Tb927.7.3800	Tb927.7.3800		hypothetical protein, conserved	27.332	16.3	0	20.087	1	0.497149	0.000304113	3.51696	+	16.3	3	3	1.1729	1.4125	11.491	4	4504600	2023800	2480800	16.3	3	3	1.1039	1.3963	11.756	3	2818800	1383600	1435200	9.8	2	2	1.61715	1.42562	16.777	2	2665200	1656000	1009200
252	Tb927.5.3000;Tb11.v5.0692	Tb927.5.3000;Tb11.v5.0692	Tb927.5.3000		Thiopurine S-methyltransferase (TPMT), putative	39.828	12.6	0	8.9584	2	0.511709	0.0452916	1.34398	+	4.3	1	1	0.96102	1.2199		1	1740300	777280	962990	12.6	3	3	1.2428	1.5565	39.288	3	6012500	2768300	3244200	8	2	2	1.72667	1.52632	7.6748	2	3615100	2153000	1462100
1055	Tb927.11.13620	Tb927.11.13620	Tb927.11.13620		rhodanese-like domain containing protein, putative	15.326	18.2	0	4.3148	1	0.524856	0.00434834	2.36168	+	11.2	1	1	1.1496	1.3869		1	2508100	1070000	1438200	11.2	1	1	1.1937	1.4265		1	1719900	743910	976020	18.2	2	2	1.6921	1.50548	2.6095	2	4620500	2744000	1876500
691	Tb927.10.4130	Tb927.10.4130	Tb927.10.4130	NDUFA5	NADH-ubiquinone oxidoreductase B13 subunit	31.032	13.2	0	7.1373	1	0.560206	0.00255074	2.59333	+	7.9	2	2	1.2582	1.5295	5.2918	2	10195000	4361700	5833700	13.2	3	3	1.1976	1.43	9.9924	3	15209000	6659300	8549400	9.4	2	2	1.65736	1.46565	10.13	2	10603000	6447100	4155700
1279	Tb927.11.3340	Tb927.11.3340	Tb927.11.3340	KKIP12	KKT-interacting protein 12	26.602	14.4	0	8.9304	1	0.822419	0.0352286	1.4531	+	14.4	2	2	1.4641	1.8251		1	831100	291020	540080	7.6	1	1	1.376	1.7134		1	790050	360630	429420	0	0	0				0	0	0	0
2324	Tb927.6.4350	Tb927.6.4350	Tb927.6.4350		ribosomal RNA assembly protein, putative	37.204	7.7	0	3.9473	1	0.209463	0.050094	1.30021		4.9	1	1	1.0044	1.2088		1	1887900	971320	916540	7.7	2	2	0.90528	1.0821	12.974	2	3381700	1706000	1675700	4.9	1	1	1.32342	1.1818		1	1419300	784710	634560
415	Tb927.10.11900	Tb927.10.11900	Tb927.10.11900	MIC20	MICOS complex subunit MIC20	19.531	29.3	0	8.1615	1	-0.0486868	0.0501548	1.29969		29.3	4	4	0.7998	0.96894	9.424	4	17003000	9786200	7217100	29.3	4	4	0.77953	0.95283	17.956	4	16201000	8762200	7438800	29.3	4	4	1.09031	0.978857	18.9	4	11928000	6059100	5869300
1211	Tb927.11.1900	Tb927.11.1900	Tb927.11.1900		T-complex protein 1, beta subunit, putative	58.057	47.6	0	147.73	1	0.114811	0.0505587	1.2962		36.7	13	13	0.86251	1.0449	19.387	16	76992000	40732000	36261000	37.8	13	13	0.87373	1.0922	8.1952	16	78661000	40753000	37908000	41.2	13	13	1.24719	1.11252	12.894	19	75492000	40911000	34581000
2136	Tb927.5.3390	Tb927.5.3390	Tb927.5.3390		ADG1, pseudogene	13.175	36.4	0	13.819	1	-0.104958	0.0508138	1.29402		34.7	5	5	0.78263	0.96207	11.42	4	45083000	24312000	20770000	30.5	5	5	0.73672	0.91525	3.3889	4	37570000	22647000	14924000	30.5	5	5	1.06986	0.912992	8.218	4	22206000	11677000	10529000
2522	Tb927.7.4200	Tb927.7.4200	Tb927.7.4200		hypothetical protein, conserved	38.863	10.7	0	7.2252	1	-0.291329	0.050985	1.29256		4	1	1	0.6229	0.80461	8.0113	2	3179400	1983700	1195800	7.6	2	2	0.62626	0.75938	15.952	3	4056200	2406200	1650100	7.1	2	2	1.00847	0.893017	18.314	3	3165500	1619700	1545800
754	Tb927.10.6020	Tb927.10.6020	Tb927.10.6020		hypothetical protein, conserved	18.564	52.2	0	19.253	1	-0.129866	0.0511874	1.29084		49.4	4	4	0.76712	0.95093	7.0178	5	25269000	14662000	10607000	52.2	4	4	0.69401	0.88453	2.7289	5	21590000	12583000	9006600	49.4	5	5	1.04766	0.907523	55.835	5	24145000	12900000	11245000
2943	Tb927.9.10400	Tb927.9.10400	Tb927.9.10400		hypothetical protein, conserved	50.645	10.3	0	35.049	1	-0.080182	0.0512728	1.29011		10.3	4	4	0.77814	0.95862	12.115	5	100030000	55071000	44960000	10.3	4	4	0.79459	0.95819	5.1587	5	99493000	56489000	43004000	10.3	4	4	1.0326	0.921489	9.5573	5	78370000	39337000	39033000
2617	Tb927.7.7060	Tb927.7.7060	Tb927.7.7060		Got1/Sft2-like family, putative	17.456	4.8	0.0063351	1.6827	1	0.170065	0.0515782	1.28753		4.8	1	1	0.98742	1.1837	5.1115	2	4155200	2071400	2083800	4.8	1	1	0.90238	1.0753	17.998	2	2952700	1379200	1573500	4.8	1	1	1.22793	1.11896		1	1760300	832360	927940
2230	Tb927.6.2140	Tb927.6.2140	Tb927.6.2140	H2F2	hypothetical protein, conserved	28.771	53.6	0	43.163	1	0.0984184	0.0520463	1.28361		46.1	9	9	0.84162	1.0618	17.261	9	53192000	29298000	23893000	40.8	8	8	0.88911	1.1046	19.104	8	43266000	22889000	20377000	33.3	7	7	1.19604	1.04624	14.251	7	32243000	17565000	14678000
535	Tb927.10.14930	Tb927.10.14930	Tb927.10.14930	ZC3H39	Zinc finger CCCH domain-containing protein 39	31.519	29.8	0	43.597	1	0.26602	0.0521533	1.28272		17.9	5	5	0.90266	1.1049	24.191	5	7670100	4707200	2962900	23.9	4	4	0.99199	1.2298	18.61	4	3418500	1953700	1464800	11.9	2	2	1.49254	1.27962	8.8403	2	2071900	1149100	922830
3192	Tb927.9.6920	Tb927.9.6920	Tb927.9.6920		hypothetical protein, conserved	41.39	49.4	0	42.996	1	-0.0397546	0.0522142	1.28221		40.9	14	14	0.79435	0.98492	9.1086	16	194830000	109010000	85817000	43.6	14	14	0.77638	0.96317	14.427	16	195230000	110050000	85182000	41.4	13	13	1.10703	0.970497	8.1042	14	153040000	81444000	71599000
116	Tb11.02.5420b;Tb11.02.5420	Tb11.02.5420b;Tb11.02.5420	Tb11.02.5420b		NADPH-cytochrome p450 reductase, putative	69.959	48.7	0	162.61	2	0.0530666	0.0524497	1.28026		40.9	21	12	0.85802	1.0451	13.464	12	102740000	55213000	47527000	44.7	23	11	0.81774	1.0195	10.406	13	103320000	55268000	48056000	41.7	22	11	1.18762	1.04804	13.857	13	83048000	44521000	38526000
2817	Tb927.8.5460;Tb11.v5.0797;Tb927.8.5465;Tb927.8.5440;Tb11.v5.0798;Tb927.8.5470	Tb927.8.5460;Tb11.v5.0797;Tb927.8.5465;Tb927.8.5440;Tb11.v5.0798	Tb927.8.5460	Tb-44	Flagellar calcium-binding 44 kDa protein	45.718	26.3	0	112.17	6	-0.130394	0.0525723	1.27924		25.1	7	7	0.72569	0.87541	10.679	9	163520000	93454000	70061000	21.1	6	6	0.75446	0.93853	15.038	7	137890000	77317000	60569000	26.3	9	9	1.04336	0.928074	13.24	10	134760000	68959000	65799000
244	Tb11.v5.0670	Tb11.v5.0670	Tb11.v5.0670		retrotransposon hot spot (RHS) protein, putative	34.014	17.2	0	18.395	1	0.138325	0.0527735	1.27758		17.2	3	1	0.87079	1.0519	11.137	2	17290000	9370400	7919700	17.2	3	1	0.92794	1.1186	14.067	2	17627000	9337100	8289900	17.2	3	1	1.24597	1.13311	2.5781	2	14181000	7699700	6481400
2051	Tb927.5.1200	Tb927.5.1200	Tb927.5.1200	CSL4	exosome complex component CSL4	32.566	8.1	0	4.3966	1	0.390523	0.0528005	1.27736		8.1	1	1	1.0759	1.2817	33.243	2	2287900	1075000	1212900	8.1	1	1	1.1307	1.3407		1	1184400	495870	688530	0	0	0				0	0	0	0
365	Tb927.10.1030	Tb927.10.1030	Tb927.10.1030	CBP1A	serine peptidase, Clan SC, Family S10	51.079	16.4	0	16.815	1	-0.257435	0.0529563	1.27608		8.4	2	1	0.65011	0.81567	0.91473	2	26074000	15696000	10378000	12.5	3	1	0.72971	0.90937	0.48863	2	18784000	11193000	7590900	9.9	3	1	0.910664	0.789328	3.7388	2	17042000	8732700	8309600
2052	Tb927.5.1210	Tb927.5.1210	Tb927.5.1210		short-chain dehydrogenase, putative	33.876	57.2	0	158.24	1	0.0586856	0.0530114	1.27563		54	16	16	0.85564	1.0613	10.379	24	751970000	400230000	351730000	57.2	17	17	0.84558	1.0364	8.3211	26	702080000	377800000	324280000	53.7	15	15	1.17331	1.02715	6.3933	20	474830000	239180000	235650000
931	Tb927.11.10450	Tb927.11.10450	Tb927.11.10450		UDP-N-acetylglucosamine-dolichyl-phosphate N-acetylglucosaminephosphotransferase, putative	43.113	10.9	0	17.858	1	0.277151	0.0539445	1.26805		10.9	3	3	0.85921	1.3247	24.533	3	13108000	6939300	6168800	8.7	2	2	0.93509	1.1863	3.2657	2	6954100	3405700	3548400	8.7	2	2	1.30964	1.13235	23.098	2	4129900	2380800	1749100
2270	Tb927.6.3150	Tb927.6.3150	Tb927.6.3150		Hydin	501.13	5.5	0	36.005	1	-0.065191	0.054015	1.26749		3.8	10	10	0.81581	0.97411	21.1	10	19115000	10370000	8745800	3.6	9	9	0.7748	0.93785	19.666	10	18846000	10455000	8390700	2.4	6	6	1.09819	0.95584	6.1957	7	10906000	5740900	5165600
3164	Tb927.9.5690	Tb927.9.5690	Tb927.9.5690		60S acidic ribosomal protein, putative	11.09	74.3	0	95.064	1	0.180414	0.0540893	1.26689		74.3	6	6	0.95688	1.1507	12.382	13	151650000	76164000	75482000	74.3	6	6	0.95502	1.1832	10.876	10	139470000	70374000	69101000	74.3	6	6	1.17451	1.06883	11.059	13	115260000	60452000	54809000
2285	Tb927.6.3610	Tb927.6.3610	Tb927.6.3610		SET domain containing protein, putative	38.967	36.5	0	16.941	1	-0.0654149	0.0542369	1.26571		19.4	3	3	0.79654	0.96281	11.897	3	21888000	11805000	10083000	32.8	7	7	0.74251	0.93518	7.6378	8	49819000	29327000	20492000	25.8	6	6	1.14384	0.969368	10.263	5	19886000	10028000	9858600
3243	Tb927.9.9310	Tb927.9.9310	Tb927.9.9310	mt-SAF3	Mitoribosomal SSU assembly factor 3	106.49	1.8	0	3.5474	1	0.179811	0.0544286	1.26417		1.8	1	1	0.92806	1.1449		1	2211200	1379600	831650	1.8	1	1	0.89879	1.1207		1	2866300	1735100	1131200	0	0	0				0	0	0	0
527	Tb927.10.14770	Tb927.10.14770	Tb927.10.14770	AKB1	Associated kinase of Tb14-3-3	70.531	32.5	0	47.219	1	0.167501	0.0544813	1.26375		26.9	10	10	0.87411	1.0786	9.1305	11	68470000	36241000	32229000	29.5	11	11	0.87417	1.1075	8.9723	11	57436000	30410000	27026000	28.6	11	11	1.42288	1.18594	14.536	13	58841000	33231000	25610000
3042	Tb927.9.14050	Tb927.9.14050	Tb927.9.14050	mt-LAF18	Mitoribosomal LSU assembly factor 18	58.727	21	0	17.771	1	-0.105342	0.0547049	1.26197		10.5	4	4	0.74886	0.90416	16.157	4	14489000	8105000	6383800	11.5	4	4	0.78994	0.96101	19.88	4	12454000	7144900	5308800	14.3	6	6	1.0261	0.924471	17.323	7	14864000	7313800	7550100
715	Tb927.10.5110	Tb927.10.5110	Tb927.10.5110	KREPA4	KREPA4	23.697	36.2	0	17.68	1	0.141964	0.0548146	1.2611		30.7	4	4	0.88277	1.1018	17.445	4	11277000	5655000	5622400	19.7	3	3	0.84242	1.0592	10.411	3	6721100	3696600	3024500	20.2	3	3	1.33316	1.15113	8.862	3	8761500	5260600	3500900
1225	Tb927.11.2260	Tb927.11.2260	Tb927.11.2260	EIF4E1	Eukaryotic translation initiation factor 4E-1	26.024	6.9	0	19.781	1	0.100446	0.0550256	1.25943		6.9	1	1	0.87277	1.0507		1	1913300	1100100	813240	6.9	1	1	0.87987	1.0575		1	1601200	853600	747570	6.9	1	1	1.21183	1.10905		1	1933400	1138400	794970
1076	Tb927.11.14090	Tb927.11.14090	Tb927.11.14090	DRBD18	Double RNA binding domain protein 18	51.674	46.2	0	62.27	1	-0.128733	0.0556883	1.25424		32.9	10	10	0.74585	0.9329	7.3934	13	165740000	95535000	70203000	42.9	12	12	0.75089	0.93697	11.727	13	124360000	69214000	55149000	43.1	12	12	1.00492	0.87535	12.309	15	139310000	71292000	68013000
2047	Tb927.5.1130	Tb927.5.1130	Tb927.5.1130		hypothetical protein, conserved	34.299	20.8	0	61.342	1	0.0299774	0.0560603	1.25134		14.7	3	3	0.81307	1.0207	19.562	5	12102000	6367100	5734700	17.9	4	4	0.82377	1.0121	6.603	4	22661000	12892000	9768900	20.8	5	5	1.18149	1.03027	19.736	5	15447000	8463100	6983900
804	Tb927.10.7590	Tb927.10.7590	Tb927.10.7590		hypothetical protein, conserved	30.482	11.5	0	4.4741	1	-0.195689	0.0561614	1.25056		11.5	2	2	0.75006	0.92373	18.681	2	3325100	1766000	1559100	6.1	1	1	0.70321	0.87625		1	1897200	1230500	666750	5.4	1	1	0.949668	0.822436		1	1516700	701840	814830
1598	Tb927.2.3610	Tb927.2.3610	Tb927.2.3610	ATPTB9/g/ATPEG1	Mitochondrial ATP synthase subunit, putative	16.06	56.2	0	123.14	1	-0.3149	0.0563398	1.24918		56.2	7	7	0.61815	0.77971	16.326	12	209910000	124880000	85028000	35.4	5	5	0.61805	0.74608	14.983	9	160040000	93392000	66653000	56.2	7	7	0.979528	0.893096	6.5212	11	159390000	78893000	80494000
656	Tb927.10.3210	Tb927.10.3210	Tb927.10.3210		delta-1-pyrroline-5-carboxylate dehydrogenase, putative	62.036	75.6	0	323.31	1	0.0371835	0.0567748	1.24584		74.3	37	37	0.85426	1.0392	5.0567	75	4464400000	2396200000	2068200000	72.5	38	38	0.83133	1.0214	7.5954	72	3839500000	2061900000	1777600000	70.9	34	34	1.13679	1.01785	4.7422	73	3709500000	1958000000	1751600000
2623	Tb927.7.7210	Tb927.7.7210	Tb927.7.7210	POMP37	Present in the outer mitochondrial membrane proteome 37	77.526	11.2	0	23.637	1	0.203791	0.0569338	1.24463		6.8	3	3	0.95657	1.1909	22.529	3	14302000	6932000	7370500	8.5	4	4	0.90816	1.0734	15.185	4	18021000	9373600	8647700	1.9	1	1	1.38207	1.1951		1	2953900	1705300	1248600
139	Tb927.7.4770;Tb11.v5.0160	Tb927.7.4770;Tb11.v5.0160	Tb927.7.4770	PPIase	cyclophilin-type peptidyl-prolyl cis-trans isomerase, putative	18.59	66.5	0	63.007	2	-0.117436	0.0569706	1.24435		61.3	7	7	0.79268	0.9531	7.2541	11	189250000	102580000	86663000	66.5	8	8	0.75888	0.92494	9.888	10	187820000	105320000	82503000	66.5	8	8	0.980777	0.888573	3.0061	12	193860000	94164000	99695000
854	Tb927.10.8830	Tb927.10.8830	Tb927.10.8830	FAZ5	Flagellum attachment zone protein 5	66.659	14.4	0	32.856	1	0.0415759	0.0570091	1.24406		12.5	6	6	0.83881	1.0385	20.683	7	23993000	14200000	9793600	12.5	6	6	0.83052	1.0147	13.84	7	19652000	10762000	8890400	10.4	5	5	1.17004	1.03467	11.911	6	12679000	7020800	5657800
3125	Tb927.9.3670	Tb927.9.3670	Tb927.9.3670		Endonuclease/Exonuclease/phosphatase family, putative	59.886	10.2	0	5.3171	1	0.427147	0.0571691	1.24284		10.2	3	3	1.0688	1.3809	17.196	3	9018900	4906100	4112800	7.9	2	2	1.0233	1.3092	51.318	2	8225500	4093300	4132200	4.9	1	1				0	3272800	1814600	1458200
934	Tb927.11.10540	Tb927.11.10540	Tb927.11.10540		hypothetical protein, conserved	99.443	25.7	0	81.822	1	-0.0847319	0.0572051	1.24257		20.4	14	14	0.72853	0.92954	19.139	13	60224000	33298000	26925000	20.5	14	14	0.77618	0.92889	10.388	14	57985000	31865000	26121000	14.3	9	9	1.07265	0.971062	9.9072	10	33696000	17556000	16140000
2948	Tb927.9.10530	Tb927.9.10530	Tb927.9.10530	FAZ4	Flagellum attachment zone protein 4	118.72	18.8	0	178.64	1	0.0826845	0.0578057	1.23803		12.5	9	9	0.88722	1.0842	18.441	10	51319000	28085000	23234000	15.1	11	11	0.85959	1.0618	18.148	12	41897000	23069000	18828000	16.5	12	12	1.19732	1.03162	13.18	14	52587000	27903000	24685000
3061	Tb927.9.15190;Tb927.6.5040	Tb927.9.15190;Tb927.6.5040	Tb927.9.15190		ribosomal protein L15, putative	24.401	21.1	0	12.084	2	0.145102	0.0581062	1.23578		21.1	4	4	0.83684	1.0525	10.965	6	52599000	28378000	24221000	12.3	2	2	0.93063	1.1448	4.4909	4	21366000	10961000	10405000	17.6	3	3	1.2975	1.12225	12.952	5	18435000	10364000	8071800
2923	Tb927.8.8200;Tb927.4.4130	Tb927.8.8200;Tb927.4.4130	Tb927.8.8200		Flagellar-associated protein 59, putative	99.865	14.3	0	40.406	2	-0.124768	0.0581136	1.23572		7.2	3	3	0.70834	0.90961	16.835	4	10053000	5529700	4523300	6.3	3	3	0.72713	0.88741	22.166	3	3848600	2070200	1778400	7.9	4	4	1.10237	0.955749	35.948	2	5767300	3018700	2748500
1513	Tb927.11.9040	Tb927.11.9040	Tb927.11.9040		conserved protein	13.034	21.2	0.0026569	2.3202	1	0.121988	0.0581878	1.23517		8.8	1	1	0.85388	1.0967		1	1130300	613880	516420	0	0	0				0	0	0	0	12.4	1	1	1.16709	1.07983		1	722670	357980	364690
2346	Tb927.6.4930	Tb927.6.4930	Tb927.6.4930		thiosulfate sulfurtransferase, mitochondrial, putative	30.051	12.6	0	10.187	1	-0.306531	0.0587071	1.23131		6.5	1	1	0.63568	0.76617		1	2250600	1126600	1124000	6.5	1	1	0.74736	0.90059	9.0656	2	3185000	1644400	1540600	12.6	2	2	0.876962	0.766166		1	2581000	1080600	1500400
728	Tb927.10.5480;Tb927.10.5460	Tb927.10.5480;Tb927.10.5460	Tb927.10.5480		60S ribosomal protein L24, putative	14.595	18.4	0	9.4048	2	0.0673461	0.0587203	1.23121		7.2	1	1	0.80646	1.0324		1	990990	512370	478620	11.2	1	1	0.84098	1.0388		1	14485000	8425100	6060400	18.4	2	2	1.24657	1.0726	8.0224	2	13378000	7269000	6109100
2045	Tb927.5.1090	Tb927.5.1090	Tb927.5.1090	ThrRS	threonyl-tRNA synthetase, putative	90.983	37.2	0	78.356	1	0.0607269	0.0594502	1.22585		34.4	19	19	0.87376	1.0589	12.346	21	109060000	58976000	50085000	22.8	16	16	0.84325	1.0489	14.886	18	84930000	47008000	37922000	21.8	14	14	1.16615	1.02153	21.204	17	69467000	38048000	31419000
3072	Tb927.9.1560	Tb927.9.1560	Tb927.9.1560	J73	DnaJ domain containing protein, putative	51.489	6.2	0	6.1276	1	-0.127327	0.0601377	1.22085		3.2	1	1	0.71402	0.89982		1	2794200	1488600	1305600	6.2	2	2	0.78121	0.95763	3.7451	2	4892000	2810000	2082100	3.2	1	1	1.02412	0.890551		1	2576100	1130500	1445600
1766	Tb927.3.3580	Tb927.3.3580	Tb927.3.3580	LPG3	heat shock protein 90, putative	87.766	46.7	0	307.81	1	0.0256465	0.0604226	1.2188		40	30	30	0.8262	1.0088	11.263	40	721190000	389450000	331740000	40.5	30	30	0.80517	1.0211	11.506	41	734030000	409900000	324130000	41.4	28	28	1.15993	1.02397	10.617	44	685180000	365950000	319230000
478	Tb927.10.13810	Tb927.10.13810	Tb927.10.13810		hypothetical protein, conserved	12.955	21.2	0	4.8398	1	0.229086	0.0604479	1.21862		9.7	1	1	0.93585	1.1545		1	2186100	1160200	1025900	11.5	1	1				0	0	0	0	9.7	1	1	1.38328	1.18995		1	2141700	1179800	961960
255	Tb927.10.13780;Tb11.v5.0718	Tb927.10.13780;Tb11.v5.0718	Tb927.10.13780	GSK3s	Glycogen synthase kinase 3 short	40.32	38.4	0	25.785	2	0.0938216	0.06083	1.21588		15.9	3	3	0.82704	1.0368	5.7545	3	24129000	13343000	10787000	28.4	6	6	0.85835	1.0667	11.639	6	31114000	16593000	14521000	26.4	6	6	1.26129	1.09899	18.067	7	30460000	16482000	13978000
984	Tb927.11.11590	Tb927.11.11590	Tb927.11.11590	EIF3E	Eukaryotic translation initiation factor 3 subunit E	46.677	29.3	0	121.61	1	0.307136	0.0608377	1.21583		24.5	7	7	0.92391	1.1132	25.133	8	33071000	18116000	14954000	20.3	5	5	1.0577	1.2698	12.324	5	16739000	8370500	8368500	15.5	4	4	1.5041	1.33987	18.157	4	9917600	5965500	3952000
285	Tb927.10.2110;Tb927.10.2100;Tb11.v5.1046;Tb927.10.2090	Tb927.10.2110;Tb927.10.2100;Tb11.v5.1046;Tb927.10.2090	Tb927.10.2110	EEF1A	elongation factor 1-alpha	49.105	75.7	0	225.23	4	0.100217	0.0608876	1.21547		70.6	29	29	0.84725	1.0504	5.2366	74	4701000000	2470600000	2230500000	75.5	32	32	0.85413	1.0554	5.7286	75	3393000000	1762800000	1630200000	70.2	28	28	1.24538	1.11105	4.0307	84	3688800000	1984100000	1704700000
1907	Tb927.4.2040	Tb927.4.2040	Tb927.4.2040	ALBA3	DNA/RNA-binding protein Alba 3	20.808	59.5	0	27.892	1	0.116952	0.0612767	1.2127		35.3	7	4	0.84166	1.0404	78.012	5	57795000	27439000	30356000	35.3	7	4	0.88533	1.1002	34.887	4	20500000	6172500	14327000	59.5	9	4	1.27259	1.11416	16.327	5	29804000	17841000	11963000
2275	Tb927.6.3360	Tb927.6.3360	Tb927.6.3360		hypothetical protein, conserved	18.308	16.6	0	31.646	1	-0.207042	0.0613394	1.21226		16.6	2	2	0.77775	0.93308		1	1159800	556170	603580	16.6	2	2	0.70317	0.82981		1	760370	478810	281570	16.6	2	2	0.931619	0.839701		1	1086200	472120	614090
2670	Tb927.8.1540	Tb927.8.1540	Tb927.8.1540		hypothetical protein, conserved	97.778	6.3	0	13.116	1	-0.169231	0.0621391	1.20663		6.3	4	4	0.73253	0.89959	17.647	4	8083200	4336600	3746600	3	2	2	0.70491	0.87916	3.3487	2	6099800	2866200	3233600	0	0	0				0	0	0	0
1628	Tb927.2.4700	Tb927.2.4700	Tb927.2.4700	SDH8	succinate dehydrogenase subunit	17.085	7.9	0	5.3165	1	-0.0766062	0.0621579	1.2065		7.9	1	1	0.79444	0.95918	4.4027	3	51504000	29119000	22385000	7.9	1	1	0.80252	0.9638	0.22753	2	56886000	32026000	24860000	7.9	1	1	1.01608	0.922424	7.1366	3	43843000	20936000	22906000
259	Tb927.3.3790;Tb927.3.3770;Tb11.v5.0741	Tb927.3.3790;Tb927.3.3770;Tb11.v5.0741	Tb927.3.3790		hypothetical protein, conserved	31.661	81.1	0	140.73	3	-0.0870613	0.0624393	1.20454		80.4	20	20	0.77333	0.96596	12.198	21	173860000	94750000	79114000	60.5	14	14	0.75251	0.9444	7.1222	17	128860000	71177000	57682000	59.8	16	16	1.05147	0.914662	11.572	19	110820000	53449000	57369000
2687	Tb927.8.1940	Tb927.8.1940	Tb927.8.1940		endosomal integral membrane protein, putative	70.463	9.2	0	11.009	1	0.349958	0.0629888	1.20074		5.1	2	2	1.049	1.2442	20.71	2	3291100	1557600	1733500	0	0	0				0	0	0	0	4.1	1	1	1.5011	1.30559		1	1279400	752550	526810
625	Tb927.10.2570;Tb11.v5.0498	Tb927.10.2570;Tb11.v5.0498	Tb927.10.2570		lysosomal alpha-mannosidase precursor, putative	111.75	10.8	0	12.989	2	-0.282327	0.0634249	1.19774		10.1	7	7	0.64576	0.79496	35.739	6	24254000	14649000	9604800	9.6	6	6	0.72081	0.91026	37.081	6	14802000	9188500	5613700	10.3	7	7	0.858074	0.768285	14.875	7	18230000	8391600	9837900
2201	Tb927.6.1520	Tb927.6.1520	Tb927.6.1520	AQP1	Aquaglyceroporin 1	35.066	41.4	0	59.665	1	0.0902831	0.0634452	1.1976		41.4	8	8	0.83742	1.0388	5.393	10	324180000	178310000	145870000	32.7	7	7	0.88721	1.0987	2.8064	9	212020000	115010000	97005000	32.7	6	6	1.19963	1.05712	7.2216	9	301650000	164510000	137140000
329	Tb927.1.3950	Tb927.1.3950	Tb927.1.3950	ALAT	alanine aminotransferase	55.704	63.9	0	213	1	-0.0857584	0.0636422	1.19626		61.9	19	19	0.783	0.96929	5.069	26	362430000	203150000	159280000	55.8	18	18	0.73218	0.9179	15.341	22	386920000	219510000	167410000	55.6	17	17	1.04834	0.94038	7.9652	24	321790000	161260000	160530000
1877	Tb927.4.1300	Tb927.4.1300	Tb927.4.1300		amidinotransferase, putative	42.015	81	0	323.31	1	-0.0350544	0.0638419	1.19489		73.8	23	23	0.80632	0.988641	7.1739	43	3212200000	1748000000	1464200000	78.3	23	23	0.79713	0.96897	8.9665	44	2867000000	1554200000	1312800000	75.4	21	21	1.0945	0.970497	8.1563	41	2893900000	1495400000	1398500000
910	Tb927.11.1010	Tb927.11.1010	Tb927.11.1010	J18	chaperone protein DnaJ, putative	41.739	25.9	0	45.534	1	0.0755802	0.0641379	1.19289		25.9	6	6	0.85101	1.0348	9.1997	6	39995000	21432000	18563000	22.1	5	5	0.84132	1.0441	8.8658	6	31987000	17606000	14381000	20.5	5	5	1.25954	1.08307	8.7712	6	26456000	14154000	12303000
343	Tb927.1.4690	Tb927.1.4690	Tb927.1.4690	PRMT1-ENZ	Protein arginine N-methyltransferase 1 catalytic subunit	39.206	14.2	0	26.718	1	0.105621	0.0643005	1.19179		10.1	2	2	0.92781	1.1169	13.466	3	7010800	3436300	3574500	14.2	4	4	0.8735	1.0665	28.327	4	7732300	3788600	3943700	13.9	3	3	1.21374	1.04571	5.3121	3	6119800	3172800	2947000
2452	Tb927.7.2950	Tb927.7.2950	Tb927.7.2950		ATPase family associated with various cellular activities (AAA), putative	74.103	24.3	0	13.326	1	0.0756874	0.0653556	1.18472		18.7	6	6	0.86535	1.0796	21.247	5	32815000	16904000	15911000	14	5	5	0.82198	1.0281	39.559	6	19352000	11221000	8131400	9.3	3	3	1.22143	1.05452	16.163	3	17178000	11063000	6114600
1838	Tb927.3.5530	Tb927.3.5530	Tb927.3.5530	Tb-292	Tb-292 membrane associated protein	279.19	21.1	0	148.02	1	0.25833	0.0654639	1.184		6.2	10	10	1.0703	1.2866	14.548	10	22830000	10643000	12186000	19	10	9	0.96622	1.218	9.4073	10	25042000	12725000	12317000	5.8	8	8	1.20393	1.09195	10.094	8	16767000	9099700	7667600
98	Tb927.10.4440;Tb10.v4.0034	Tb927.10.4440;Tb10.v4.0034	Tb927.10.4440	SAP	SAP DNA binding domain containing protein	30.902	5.2	0	18.907	2	-0.36992	0.0658835	1.18122		5.2	1	1	0.64394	0.79471		1	889680	525950	363720	5.2	1	1	0.60231	0.75349		1	558180	289040	269140	5.2	1	1				0	0	0	0
1555	Tb927.11.9860	Tb927.11.9860	Tb927.11.9860		EF-hand domain pair, putative	11.865	94.2	0	94.53	1	-0.0281292	0.0659011	1.18111		94.2	7	7	0.80367	0.971459	31.047	11	420710000	246350000	174360000	94.2	8	8	0.80234	0.98138	29.092	14	447590000	260070000	187510000	94.2	9	9	1.12296	0.989315	29.067	14	415770000	231050000	184720000
1783	Tb927.3.4140	Tb927.3.4140	Tb927.3.4140		hypothetical protein, conserved	61.891	8.7	0	13.728	1	-0.141927	0.0659337	1.18089		8.7	3	3	0.76829	0.93625	7.768	3	5722000	3495700	2226300	8.7	3	3	0.7724	0.92481	23.615	3	4687600	2537100	2150600	5.9	2	2	1.00042	0.859771	2.6131	2	2712700	1316400	1396300
778	Tb927.10.6840	Tb927.10.6840	Tb927.10.6840		hypothetical protein, conserved	34.255	20.3	0	10.577	1	-0.16968	0.0660682	1.18001		20.3	3	3	0.72093	0.90616	12.883	4	33415000	17900000	15514000	10.5	2	2	0.67395	0.83548	29.637	2	15355000	8981600	6373500	11.2	3	3	1.11326	0.92816	8.3424	3	16427000	8590300	7836900
1687	Tb927.3.1590	Tb927.3.1590	Tb927.3.1590	MRB1590	mitochondrial RNA binding complex 1 subunit	72.678	26.3	0	70.902	1	0.197712	0.0661204	1.17966		17.1	8	8	0.89649	1.1135	19.24	7	32531000	16471000	16060000	20.5	9	9	0.90927	1.0973	25.723	9	44723000	22072000	22651000	24.9	10	10	1.42361	1.23463	30.017	9	32400000	17353000	15047000
435	Tb927.10.12500;Tb927.10.12510	Tb927.10.12500;Tb927.10.12510	Tb927.10.12500		P-type H+-ATPase, putative	100.23	46.8	0	304.53	2	0.0446113	0.0662294	1.17895		44	31	31	0.82706	1.0231	9.5928	47	792550000	434340000	358220000	40.8	28	28	0.8274	1.0225	11.094	37	634880000	343860000	291020000	43.8	31	31	1.17236	1.04883	12.809	51	556340000	298140000	258200000
269	Tb11.v5.0836;Tb927.8.7460	Tb11.v5.0836;Tb927.8.7460	Tb11.v5.0836		metal-ion transporter, putative	27.298	4	0.0026473	2.2813	2	0.122264	0.0663108	1.17842		4	1	1	0.83654	1.0457		1	6942300	3654000	3288200	4	1	1	0.87037	1.089		1	5389500	2983900	2405600	4	1	1	1.31232	1.13235		1	2737900	1538300	1199600
1899	Tb927.4.1860	Tb927.4.1860	Tb927.4.1860		ribosomal protein S19, putative	18.846	34.7	0	19.287	1	0.12586	0.0664263	1.17766		33.5	5	5	0.86569	1.0615	5.6298	6	62330000	34049000	28281000	33.5	5	5	0.85668	1.07	6.4819	6	52340000	28148000	24192000	28.1	5	5	1.33706	1.14382	13.121	6	38404000	22320000	16084000
2901	Tb927.8.7400;Tb927.4.5020;Tb11.v5.0504	Tb927.8.7400;Tb927.4.5020	Tb927.8.7400	RPB1	RNA polymerase IIA largest subunit	196.73	4.7	0	16.081	3	-0.157296	0.066962	1.17417		3.1	4	4	0.75484	0.93606	33.134	4	10589000	5720800	4868000	3.9	5	5	0.72805	0.90946	17.497	4	11168000	6293400	4874100	1.4	2	2	0.966931	0.846955		1	4017200	2020200	1997000
163	Tb927.5.500;Tb11.v5.0218	Tb927.5.500;Tb11.v5.0218	Tb927.5.500		hypothetical protein, conserved	153.59	2.4	0	3.4107	2	-0.249339	0.0672057	1.17259		2.4	1	1	0.70331	0.88316		1	1776400	950100	826280	2.4	1	1	0.62998	0.76548		1	1701500	949090	752400	2.4	1	1	1.01712	0.880747		1	2169000	751270	1417700
2454	Tb927.7.2980;Tb927.7.3020	Tb927.7.2980;Tb927.7.3020	Tb927.7.2980		Nitroreductase family, putative	21.242	73.7	0	44.632	2	0.174825	0.0672984	1.172		73.7	9	9	0.87866	1.0817	14.927	12	135700000	69061000	66639000	50	7	7	0.90413	1.1036	9.787	10	102720000	52960000	49762000	57.4	8	8	1.35358	1.20494	8.8018	11	109950000	58255000	51697000
2813	Tb927.8.5330	Tb927.8.5330	Tb927.8.5330		tyrosyl/methionyl-tRNA synthetase, putative	24.204	23.3	0	10.362	1	0.169183	0.0674111	1.17127		17	3	3	0.92607	1.1429	8.1003	3	8743000	5015900	3727100	7.2	1	1	0.94349	1.1769		1	2965300	1631300	1334000	13.5	2	2	1.199	1.05691	10.264	2	3842500	1995800	1846700
2097	Tb927.5.2420	Tb927.5.2420	Tb927.5.2420		NOL1/NOP2/sun family, putative	102.77	8.8	0	5.6202	1	0.301288	0.0676461	1.16976		7.5	3	3	1.0287	1.26	32.037	3	3578000	1429600	2148500	2.7	2	2	0.98384	1.2051	4.2153	2	2511100	1214100	1297000	0	0	0				0	0	0	0
2312	Tb927.6.4140	Tb927.6.4140	Tb927.6.4140	PFC4	paraflagellar rod component, putative	13.009	88.7	0	56.802	1	-0.0317408	0.0676909	1.16947		67.8	6	6	0.79234	0.98694	10.194	10	160620000	88259000	72360000	88.7	8	8	0.78463	0.98086	17.699	15	191140000	103040000	88104000	53.9	5	5	1.10403	0.967024	10.105	11	173880000	90907000	82970000
429	Tb927.10.12330	Tb927.10.12330	Tb927.10.12330	ZC3H34	zinc finger protein family member, putative	22.365	21.3	0	4.7866	1	0.503255	0.067817	1.16866		16.3	2	2	1.0166	1.233	21.813	3	1586900	800720	786210	16.3	2	2	1.4018	1.7029	3.8062	2	1225200	522610	702540	11.9	2	2	1.49129	1.35623	38.121	2	9217400	5662400	3555000
1675	Tb927.3.1190	Tb927.3.1190	Tb927.3.1190		hypothetical protein, conserved	256.09	0.7	0	3.3769	1	-0.249207	0.0678205	1.16864		0.7	1	1	0.66508	0.82596		1	1557200	937520	619660	0	0	0				0	0	0	0	0.7	1	1	0.990688	0.857045		1	1489900	596600	893280
977	Tb927.11.11460	Tb927.11.11460	Tb927.11.11460	ATOM69	Mitochondrial import receptor subunit ATOM69	68.998	62.6	0	269.56	1	0.03608	0.0678524	1.16844		59.9	35	35	0.82597	1.0266	9.2504	51	656750000	350510000	306240000	61.2	38	38	0.82737	1.0369	9.28	52	564550000	300230000	264320000	57.3	35	35	1.16289	1.01262	10.792	49	528480000	275960000	252520000
2935	Tb927.9.10100	Tb927.9.10100	Tb927.9.10100		SET domain-containing protein, putative	160.65	6.8	0	13.558	1	0.0952281	0.0681612	1.16646		3	4	4	0.8382	1.0301	6.9262	4	7753500	4024100	3729400	2.3	3	3	0.90082	1.0878	4.7873	3	4402200	2185000	2217100	5.4	5	5	1.21668	1.08786	13.793	5	7919200	4537800	3381400
1735	Tb927.3.2890	Tb927.3.2890	Tb927.3.2890		radial spoke protein RSP10, putative	37.011	16.5	0	44.086	1	-0.122523	0.0686743	1.16321		13.7	3	3	0.72688	0.87862	5.3794	3	12226000	7130700	5094900	13.7	3	3	0.79029	0.95159	8.7459	3	14444000	8260600	6183000	16.5	4	4	1.05007	0.927042	9.4196	4	15101000	7781400	7320100
703	Tb927.10.470	Tb927.10.470	Tb927.10.470		choline dehydrogenase, putative	56.921	70.7	0	106.88	1	-0.0262762	0.0688342	1.1622		65	17	17	0.7774	0.97474	8.6155	24	295450000	157540000	137910000	42.1	13	13	0.82008	0.99147	9.2409	16	122220000	66452000	55769000	44.4	14	14	1.1224	0.97972	13.545	20	134650000	70802000	63853000
2105	Tb927.5.2590	Tb927.5.2590	Tb927.5.2590		Macro domain containing protein, putative	29.106	36.6	0	30.141	1	-0.0754078	0.0692098	1.15983		33.6	5	5	0.73869	0.92272	6.3379	7	21539000	11961000	9578300	28.7	5	5	0.76476	0.95667	13.054	6	15561000	8379300	7181500	36.6	6	6	1.1575	0.968429	13.976	7	19258000	10340000	8918000
532	Tb927.10.14860	Tb927.10.14860	Tb927.10.14860	NDUFA6	NADH-ubiquinone oxidoreductase B14 subunit	83.434	17	0	48.627	1	-0.122053	0.0692841	1.15937		11.2	7	7	0.73903	0.88789	21.274	7	27901000	16123000	11778000	10.9	6	6	0.76328	0.90911	7.2852	6	20244000	11155000	9089600	12.6	7	7	1.0933	0.961169	12.28	7	17082000	8490200	8591900
184	Tb927.11.12750;Tb11.v5.0291	Tb927.11.12750;Tb11.v5.0291	Tb927.11.12750	CPSF30	cleavage and polyadenylation specificity factor 30 kDa subunit	31.603	16.2	0	5.5334	2	-0.15714	0.0697515	1.15645		6.9	1	1	0.75552	0.94296		1	3512600	2185600	1327000	16.2	2	2	0.69521	0.84902	30.378	2	4751500	2452000	2299500	6.9	1	1	1.04418	0.900901		1	3086400	1335000	1751400
1467	Tb927.11.7600	Tb927.11.7600	Tb927.11.7600		hypothetical protein, conserved	29.317	18	0	6.7489	1	0.146961	0.0697656	1.15636		7.3	2	2	0.84832	1.0614	16.771	2	6339100	3159000	3180000	11.9	3	3	0.87362	1.0943	8.3943	3	8440100	4519200	3921000	13.4	3	3	1.37678	1.1687	28.958	3	8465800	4787600	3678200
2281	Tb927.6.3530	Tb927.6.3530	Tb927.6.3530		hypothetical protein, conserved	30.913	7.5	0	3.7269	1	-0.404639	0.0700028	1.15488		7.5	1	1	0.68785	0.87187		1	4074300	2415400	1658900	7.5	1	1	0.52035	0.66558		1	4290400	3023900	1266500	7.5	1	1	0.87558	0.742887		1	3852900	1501100	2351800
1840	Tb927.3.5570	Tb927.3.5570	Tb927.3.5570		syntaxin, putative	29.242	32.3	0	8.0594	1	-0.273398	0.0700438	1.15463		5.4	1	1	0.62505	0.7446		1	1184900	705290	479620	16.5	3	3	0.7187	0.864	14.062	3	5930900	3209700	2721200	32.3	5	5	0.9996	0.880359	30.907	5	7884000	3203600	4680400
1409	Tb927.11.6300	Tb927.11.6300	Tb927.11.6300		40S ribosomal protein S5, putative	21.386	42.1	0	84.711	1	0.123614	0.0708666	1.14956		41.6	5	5	0.87286	1.0803	9.6778	6	123370000	68147000	55219000	32.1	5	5	0.86953	1.05	4.351	8	141580000	76463000	65118000	42.1	7	7	1.26365	1.13999	10.693	11	111990000	62617000	49371000
2841	Tb927.8.5970	Tb927.8.5970	Tb927.8.5970	CUL5	Cullin 5, putative	84.834	4.2	0	25.566	1	0.349013	0.0710472	1.14845		2.3	1	1	0.90371	1.1134		1	1663900	830380	833540	4.2	2	2	1.1006	1.3362		1	1310200	634090	676080	1.9	1	1	1.59818	1.38889		1	669810	425920	243880
2575	Tb927.7.5940	Tb927.7.5940	Tb927.7.5940	PAD2	Protein Associated with Differentiation	67.151	26.1	0	136.07	1	0.17155	0.0710956	1.14816		26.1	12	5	0.95255	1.204	9.3527	8	309010000	152940000	156080000	26	11	5	0.90299	1.0953	10.439	8	201320000	101960000	99363000	26	10	4	1.22739	1.08334	15.529	6	213380000	119020000	94362000
1347	Tb927.11.510;Tb927.11.500	Tb927.11.510;Tb927.11.500	Tb927.11.510	UBP2	RNA-binding protein, UBP2	19.559	9.7	0	13.06	2	0.131428	0.0719934	1.14271		9.7	1	1	0.86678	1.0779	1.0386	2	30964000	16261000	14703000	9.7	1	1	0.84607	1.0582	16.972	3	42681000	22408000	20273000	9.7	1	1	1.3271	1.15225	6.671	2	25472000	14176000	11297000
2919	Tb927.8.8150	Tb927.8.8150	Tb927.8.8150		C2 domain containing protein, putative	19.746	18.7	0	15.294	1	0.106374	0.0722479	1.14117		18.7	2	2	0.8449	1.0335	15.663	2	13593000	7193600	6399200	18.7	2	2	0.88972	1.0894	18.134	2	12250000	6217000	6033300	18.7	2	2	1.24852	1.10807	17.476	2	10224000	5369300	4854400
2759	Tb927.8.3790	Tb927.8.3790	Tb927.8.3790	PFC2	paraflagellar rod component, putative	25.119	38.1	0	12.795	1	-0.104876	0.0727921	1.13792		38.1	4	4	0.71802	0.89992	10.489	4	32828000	19423000	13405000	38.1	4	4	0.7364	0.92457	10.027	4	43161000	23922000	19239000	26.5	3	3	1.10968	0.96637	17.955	4	29087000	15470000	13617000
2034	Tb927.4.840	Tb927.4.840	Tb927.4.840		Histidine kinase-, DNA gyrase B-, and HSP90-like ATPase, putative	45.618	27.4	0	20.06	1	-0.0377235	0.072813	1.13779		17	5	5	0.76584	0.96618	23.428	5	23091000	12756000	10335000	5.3	2	2	0.77745	0.96773	6.8426	2	7346100	3964100	3382000	24.5	7	7	1.09779	0.988826	8.5441	6	16336000	9007300	7328600
3187	Tb927.9.6620	Tb927.9.6620	Tb927.9.6620		hypothetical protein, conserved	25.522	50.2	0	27.928	1	-0.165536	0.0730958	1.13611		41.6	7	7	0.73179	0.88758	18.683	8	33399000	17714000	15686000	31.6	5	5	0.67315	0.8443	13.377	5	21311000	11407000	9903400	43.5	8	8	1.06543	0.945805	15.845	8	31876000	16013000	15864000
2874	Tb927.8.6580	Tb927.8.6580	Tb927.8.6580	SDH1	Succinate dehydrogenase [ubiquinone] flavoprotein subunit, mitochondrial	66.88	66.7	0	274.15	1	-0.116566	0.0732973	1.13491		65.4	28	28	0.7606	0.93358	10.576	42	820380000	446730000	373640000	55.7	24	24	0.77356	0.95305	7.5352	35	738040000	416890000	321150000	59.4	24	24	0.981451	0.88199	6.1512	37	646530000	315250000	331290000
313	Tb927.1.2670	Tb927.1.2670	Tb927.1.2670	PF16	paralyzed flagella 16	56.126	60	0	81.296	1	-0.093158	0.0737667	1.13214		57.9	17	17	0.73839	0.90729	39.768	20	141720000	77739000	63984000	48.3	16	16	0.7789	0.9385	18.214	15	113330000	64851000	48474000	54	16	16	1.11246	0.967586	14.204	16	121710000	65581000	56133000
2478	Tb927.7.3430	Tb927.7.3430	Tb927.7.3430	PPIase	cyclophilin-type peptidyl-prolyl cis-trans isomerase, putative	25.548	68.4	0	40.867	1	0.0414203	0.0737876	1.13202		55.4	8	8	0.81159	1.0243	10.183	8	56239000	31228000	25010000	57.1	7	7	0.83901	1.0458	12.42	7	52284000	29622000	22662000	47.2	6	6	1.12278	1.01749	9.302	6	45459000	25370000	20089000
1212	Tb927.11.1950	Tb927.11.1950	Tb927.11.1950		hypothetical protein, conserved	24.799	7.2	0	5.5883	1	0.329752	0.0743795	1.12855		7.2	1	1	0.9159	1.1263		1	2464200	1291400	1172700	7.2	1	1	1.0131	1.2454		1	2083900	769000	1314900	7.2	1	1	1.6478	1.41525		1	1961900	1170300	791650
1232	Tb927.11.240	Tb927.11.240	Tb927.11.240		hypothetical protein, conserved	114.06	11.1	0	11.853	1	0.116236	0.0743958	1.12845		8.7	6	6	0.86365	1.0435	21.826	5	9507300	4634400	4872900	7	5	5	0.92138	1.1308	12.879	4	9050900	4333100	4717800	6.2	5	5	1.24296	1.07918	7.8653	4	7039400	3523500	3515900
3141	Tb927.9.4520	Tb927.9.4520	Tb927.9.4520	MPPB	Mitochondrial-processing peptidase subunit beta	53.689	63.9	0	139.33	1	-0.0407979	0.0744134	1.12835		54.9	20	20	0.78355	0.95635	8.6672	25	287540000	159290000	128250000	48.8	18	18	0.78504	0.98038	7.6352	19	183760000	101740000	82017000	61.8	22	22	1.08672	0.979816	8.4999	26	181650000	96625000	85022000
1937	Tb927.4.2820	Tb927.4.2820	Tb927.4.2820		hypothetical protein, conserved	108.92	5.9	0	6.0221	1	0.293158	0.0749734	1.12509		2.2	1	1	0.90857	1.1408		1	3342200	1977500	1364700	4.4	2	2	0.95011	1.1707	13.141	2	4410400	2550600	1859800	3.7	2	2	1.59893	1.37751	52.964	2	4203300	2410700	1792600
1692	Tb927.3.1710	Tb927.3.1710	Tb927.3.1710	MRPL24	mitochondrial ribosomal protein l24	43.986	28.6	0	11.558	1	-0.158083	0.0751025	1.12435		18	3	3	0.78225	0.94369	12.259	3	14192000	8751600	5440500	16.4	4	4	0.7183	0.90208	12.177	4	11087000	6321300	4765400	17.7	4	4	0.932662	0.845594	15.328	4	14616000	7573700	7042400
990	Tb927.11.11730	Tb927.11.11730	Tb927.11.11730		MRP protein, putative	30.668	47.2	0	18.79	1	0.162719	0.0752132	1.12371		27.1	5	5	0.92671	1.153	11.17	5	14700000	7921100	6779100	42.3	7	7	0.84103	1.0484	43.549	7	17001000	8147000	8853800	16.9	3	3	1.2723	1.16036	13.376	4	7360900	3890200	3470700
2176	Tb927.5.690	Tb927.5.690	Tb927.5.690	MIC17	MICOS complex subunit MIC17	16.361	34.4	0	5.4461	1	-0.481421	0.075299	1.12321		20.5	2	2	0.54023	0.65208	36.006	2	9182900	5505500	3677400	19.2	2	2	0.70163	0.86984	17.496	3	9236500	4764600	4471800	34.4	4	4	0.755629	0.647878	35.795	4	8858100	4830100	4028000
967	Tb927.6.720;Tb927.11.11230	Tb927.6.720;Tb927.11.11230	Tb927.6.720		40S ribosomal protein L14, putative	21.443	24.3	0	11.662	2	0.141243	0.0754452	1.12237		16.9	3	3	0.86127	1.0773	1.7764	3	115680000	60189000	55490000	23.8	4	4	0.87004	1.0667	5.4285	4	91788000	49083000	42705000	24.3	6	6	1.34644	1.16728	5.0631	6	71144000	42510000	28634000
3169	Tb927.9.5890	Tb927.9.5890	Tb927.9.5890	SPPS	solanesyl-diphosphate synthase, putative	39.253	58.2	0	75.15	1	0.0776756	0.0759087	1.11971		57.7	14	14	0.79715	1.0257	22.709	18	118480000	61465000	57016000	58.2	15	15	0.83877	1.083	13.144	17	104120000	58088000	46033000	44.8	11	11	1.21312	1.05803	6.1908	15	81068000	44997000	36071000
954	Tb927.11.1090;Tb927.11.1100;Tb11.v5.1038;Tb11.v5.0702	Tb927.11.1090;Tb927.11.1100	Tb927.11.1090	ClpGM6	calpain-like protein, putative	658.93	61.4	0	114.59	4	-0.468001	0.0764694	1.11651		60	19	3	0.68075	0.82797	14.46	3	7931900	4603600	3328300	60.4	22	2	0.62396	0.75857	15.695	2	6332600	3979500	2353100	59.1	17	1	0.703977	0.601649		1	1423400	469130	954280
1376	Tb927.11.5650	Tb927.11.5650	Tb927.11.5650		replication factor C, subunit 1, putative	65.046	10.4	0	5.2594	1	0.226926	0.0765705	1.11594		7.3	3	3	0.93678	1.1483	9.3912	2	36232000	17080000	19152000	5.6	2	2	0.97524	1.1928	7.8539	2	33128000	15376000	17752000	3.1	1	1				0	0	0	0
2050	Tb927.5.1160	Tb927.5.1160	Tb927.5.1160		Degradation arginine-rich protein for mis-folding, putative	25.569	57.9	0	103.29	1	-0.0520474	0.0771059	1.11291		45.2	11	11	0.79611	0.96316	10.957	17	118330000	65394000	52941000	50.9	11	11	0.78787	0.94768	7.1911	19	159040000	89693000	69348000	53.9	10	10	1.07788	0.983187	5.4065	16	101100000	53112000	47992000
217	Tb11.v5.0501;Tb927.10.3940;Tb927.10.3930	Tb11.v5.0501;Tb927.10.3940;Tb927.10.3930	Tb11.v5.0501		40S ribosomal protein S3A, putative	29.422	55.5	0	75.199	3	0.133893	0.0773636	1.11146		55.5	14	14	0.86053	1.0552	7.6529	15	214080000	109890000	104190000	48	11	11	0.88699	1.0822	10.991	13	185310000	93730000	91576000	44.1	10	10	1.32113	1.15685	5.9596	11	151640000	84050000	67591000
1432	Tb927.11.6770	Tb927.11.6770	Tb927.11.6770		hypothetical protein, conserved	74.944	4.9	0	6.0766	1	0.0575775	0.0776639	1.10978		4.9	2	2	0.82562	1.048	17.474	3	4359200	2377300	1981900	3.2	1	1	0.82453	1.017		1	1465300	746580	718740	3.2	1	1	1.24068	1.05759	25.674	2	2812500	1800100	1012500
1248	Tb927.11.2670	Tb927.11.2670	Tb927.11.2670	NUP59	Nucleoporin NUP59	58.822	50.1	0	163.77	1	-0.104024	0.078117	1.10725		47.7	16	16	0.76751	0.94148	10.549	20	234300000	128990000	105320000	42.8	14	14	0.77555	0.95856	4.3206	19	204580000	114640000	89935000	50.1	17	17	1.00994	0.892538	11.723	21	188340000	91380000	96957000
1241	Tb927.11.2570	Tb927.11.2570	Tb927.11.2570		hypothetical protein, conserved	63.115	28.3	0	33.906	1	-0.0880461	0.0783731	1.10583		19.4	8	8	0.74581	0.91684	22.124	8	23184000	12980000	10204000	20.1	8	8	0.77461	0.93211	15.729	8	26045000	14495000	11550000	19.7	7	7	1.12526	0.974374	13.789	7	22480000	11903000	10577000
1085	Tb927.11.14230	Tb927.11.14230	Tb927.11.14230		Vps23 core domain containing protein, putative	50.257	4.4	0	6.7768	1	0.186449	0.0784037	1.10566		0	0	0				0	0	0	0	4.4	1	1	0.89211	1.1199		1	1722200	936230	786010	4.4	1	1	1.33826	1.15631		1	1547300	859660	687670
543	Tb927.2.5910;Tb927.10.15120	Tb927.2.5910;Tb927.10.15120	Tb927.2.5910		40S ribosomal protein S13, putative	17.309	33.1	0	10.372	2	0.108329	0.0786084	1.10453		33.1	5	5	0.85654	1.0469	6.0327	5	75066000	42890000	32176000	33.1	5	5	0.88024	1.0622	9.6879	4	59463000	32352000	27112000	23.2	3	3	1.2418	1.12647	6.5221	4	34821000	19483000	15338000
425	Tb927.10.12240	Tb927.10.12240	Tb927.10.12240		3-ketoacyl-CoA reductase, putative	36.075	61.2	0	171.18	1	0.0406996	0.0786252	1.10444		53.8	10	10	0.81953	1.0187	5.6379	18	380680000	206850000	173830000	60.9	12	12	0.84255	1.046	9.3041	19	337760000	183790000	153970000	52	11	11	1.17246	1.02136	7.714	22	303550000	158140000	145410000
767	Tb927.10.650	Tb927.10.650	Tb927.10.650	CMF17	Component of motile flagella 17	25.588	11.8	0	3.1878	1	-0.330501	0.0796276	1.09894		11.8	1	1	0.61766	0.77268		1	3451600	1726200	1725400	11.8	1	1	0.65217	0.8185		1	3492300	1888500	1603800	0	0	0				0	0	0	0
485	Tb927.10.13990	Tb927.10.13990	Tb927.10.13990		Pentatricopeptide repeat protein (PPR), putative	39.633	10.2	0	11.218	1	-0.213049	0.0798115	1.09793		10.2	2	2	0.69622	0.8567	8.3366	2	3993300	2119400	1873900	4.2	1	1	0.65274	0.80181		1	1328200	688150	640060	10.2	2	2	1.0854	0.934754	30.854	2	3461400	1980600	1480800
2327	Tb927.6.4440	Tb927.6.4440	Tb927.6.4440	RBP42	RNA-binding protein 42 (RNA-binding motif protein 42)	37.718	22.4	0	43.94	1	0.174637	0.0801398	1.09615		15.6	3	3	0.90541	1.0969	9.6167	4	11260000	5873700	5385900	22.4	4	4	1.0048	1.2135	11.633	4	20227000	9853900	10374000	22.4	4	4	1.22266	1.08021	7.7164	5	15912000	8863500	7048000
2734	Tb927.8.3060	Tb927.8.3060	Tb927.8.3060		metallo-peptidase, Clan MF, Family M17	71.314	50.2	0	300.68	1	-0.0257387	0.0802699	1.09545		48	21	21	0.78074	0.97377	12.832	33	639140000	363890000	275250000	46.6	21	21	0.79895	0.99201	11.279	33	674310000	371980000	302330000	48	21	21	1.11662	0.981258	9.6879	35	668590000	348840000	319750000
1556	Tb927.11.9870	Tb927.11.9870	Tb927.11.9870	TelAP1	Telomere-associated protein 1	44.629	11	0	11.089	1	-0.356341	0.0803729	1.09489		7	2	2	0.60411	0.73033	21.205	2	5142600	3003500	2139100	6.8	2	2	0.60027	0.71986	0.60546	2	8994200	5790300	3203800	8.2	2	2	0.997705	0.906618	49.235	3	3707400	1883200	1824200
1641	Tb927.2.5130	Tb927.2.5130	Tb927.2.5130		hypothetical protein, conserved	43.557	6.4	0.0020101	2.4373	1	0.0930717	0.0804303	1.09458		6.4	2	2	0.90713	1.093	8.3377	2	18090000	9345700	8743900	2.3	1	1	0.89642	1.0818		1	19762000	9798100	9964200	2.3	1	1	1.12959	1.02633		1	26944000	14507000	12437000
2328	Tb927.6.4480	Tb927.6.4480	Tb927.6.4480	ValRS	valyl-tRNA synthetase, putative	110.92	27.7	0	73.429	1	-0.0688956	0.0805303	1.09404		22.3	15	15	0.76066	0.94209	13.177	16	62298000	36001000	26297000	19	12	12	0.74134	0.93745	34.866	14	58264000	36394000	21870000	27	18	18	1.11403	0.981162	14.892	19	62960000	34001000	28959000
489	Tb927.10.14020	Tb927.10.14020	Tb927.10.14020		hypothetical protein, conserved	48.068	4.9	0	7.4191	1	-0.244025	0.0807642	1.09278		4.9	1	1	0.645	0.76396		1	694390	371200	323190	4.9	1	1	0.76485	0.90468		1	430690	238470	192210	4.9	1	1	0.962279	0.87108	6.168	2	872490	417720	454770
3217	Tb927.9.8130;Tb927.9.8100	Tb927.9.8130;Tb927.9.8100	Tb927.9.8130		nascent polypeptide associated complex subunit, putative	20.129	80.9	0	44.399	2	0.0978802	0.08081	1.09253		63.8	5	5	0.85799	1.0521	13.599	8	75440000	39908000	35532000	80.9	6	6	0.91018	1.1149	21.673	7	67193000	35934000	31259000	80.9	7	7	1.19383	1.04496	13.725	8	53794000	28994000	24800000
606	Tb927.10.2240	Tb927.10.2240	Tb927.10.2240		RNA binding protein	66.352	18.9	0	136.66	1	0.180748	0.0811741	1.09058		16.8	6	6	0.92686	1.1608	8.9032	8	34579000	17854000	16725000	14.3	5	5	0.95909	1.1924	10.553	7	34162000	16899000	17263000	16.3	6	6	1.2295	1.05209	9.5214	8	28410000	15522000	12888000
2831	Tb927.8.5710	Tb927.8.5710	Tb927.8.5710		recombination initiation protein NBS1, putative	100.49	3.3	0	10.182	1	-0.111199	0.0812796	1.09002		3.3	2	2	0.8136	0.97022	11.833	2	3333000	1894200	1438800	1.6	1	1	0.76467	0.90363		1	813110	510590	302520	1.6	1	1	1.0068	0.905141		1	988340	394160	594180
1608	Tb927.2.4090	Tb927.2.4090	Tb927.2.4090		signal recognition particle receptor beta subunit, putative	29.38	47.4	0	30.738	1	0.0770991	0.0813008	1.0899		42.6	6	6	0.83788	1.0541	7.606	6	42415000	22632000	19783000	33.3	6	6	0.88853	1.0854	13.003	6	34434000	17631000	16803000	28.1	5	5	1.16603	1.02602	10.739	5	20621000	11315000	9306100
441	Tb927.10.12700	Tb927.10.12700	Tb927.10.12700		pyruvate dehydrogenase E1 alpha subunit, putative	42.511	88.6	0	203.76	1	-0.0277572	0.0818844	1.0868		79.6	32	32	0.78454	0.98124	8.8623	55	1675900000	919260000	756600000	85.7	33	33	0.78955	0.99082	12.037	50	1509000000	832790000	676250000	88.6	38	38	1.09735	0.970874	14.783	64	1572200000	840250000	731980000
2000	Tb927.4.4660	Tb927.4.4660	Tb927.4.4660		Protein of unknown function DUF84, putative	19.989	8.8	0.00035014	3.0329	1	-0.290586	0.0828863	1.08152		0	0	0				0	0	0	0	8.8	1	1	0.64003	0.79629		1	375120	222100	153020	8.8	1	1	0.981258	0.839419		1	279490	143380	136110
2358	Tb927.6.600	Tb927.6.600	Tb927.6.600	CAF1	CCR4-associated factor 1	38.863	5.1	0.0051331	1.8312	1	0.268151	0.0830298	1.08077		5.1	1	1	1.0781	1.3269		1	2149300	982280	1167000	5.1	1	1	0.96984	1.2091		1	3048100	1850000	1198100	5.1	1	1	1.2644	1.08859		1	2205000	1242400	962520
372	Tb927.10.10590;Tb927.10.10580;Tb927.10.10570;Tb927.10.10560;Tb927.10.10550;Tb927.10.10540;Tb927.10.10530;Tb927.10.10520;Tb927.10.10510;Tb927.10.10500;Tb927.10.10490;Tb927.10.10480;Tb927.10.10470;Tb927.10.10460	Tb927.10.10590;Tb927.10.10580;Tb927.10.10570;Tb927.10.10560;Tb927.10.10550;Tb927.10.10540;Tb927.10.10530;Tb927.10.10520;Tb927.10.10510;Tb927.10.10500;Tb927.10.10490;Tb927.10.10480;Tb927.10.10470;Tb927.10.10460	Tb927.10.10590		histone H2B, putative	12.569	51.8	0	89.146	14	0.0379695	0.0831285	1.08025		51.8	7	7	0.81838	1.0226	4.0346	15	2275500000	1206800000	1068700000	51.8	7	7	0.85249	1.0428	5.6862	18	1913700000	999300000	914360000	45.5	6	6	1.16286	1.01481	2.9675	16	1753800000	909900000	843940000
2506	Tb927.7.3920	Tb927.7.3920	Tb927.7.3920		hypothetical protein, conserved	36.085	17.5	0	4.0214	1	-0.388965	0.0831317	1.08023		9.7	2	2	0.60203	0.73711	47.218	2	8121900	5078100	3043700	0	0	0				0	0	0	0	7.8	1	1	0.927128	0.791202		1	1368600	494740	873860
1312	Tb927.11.4140	Tb927.11.4140	Tb927.11.4140		hypothetical protein, conserved	24.007	11.3	0	57.073	1	-0.0769775	0.0831521	1.08013		11.3	2	2	0.77343	0.94142	6.6769	2	1603600	873590	729990	10.8	1	1	0.80741	0.95471		1	494520	280040	214480	0	0	0				0	0	0	0
1441	Tb927.11.6980	Tb927.11.6980	Tb927.11.6980		Phosphoenolpyruvate carboxykinase, related	68.158	37.2	0	49.74	1	-0.0841778	0.0831768	1.08		28	11	11	0.75732	0.93344	19.248	12	81158000	46971000	34187000	29	12	12	0.7692	0.9205	11.629	13	81910000	49016000	32894000	26.7	12	12	1.10728	0.976944	14.289	12	65519000	34977000	30541000
1027	Tb927.11.13080	Tb927.11.13080	Tb927.11.13080		hypothetical protein, conserved	54.147	31.2	0	29.452	1	0.128797	0.0832476	1.07963		19.2	6	6	0.82972	1.0351	6.1764	6	25965000	14507000	11458000	29.7	7	7	0.91094	1.1287	18.709	8	28446000	14338000	14109000	26.2	6	6	1.27239	1.11881	14.921	6	24966000	13719000	11247000
694	Tb927.10.4240	Tb927.10.4240	Tb927.10.4240		hypothetical protein, conserved	14.753	45.8	0	19.395	1	-0.0896384	0.0832661	1.07953		45	6	6	0.72095	0.9073	5.4913	8	180730000	99186000	81547000	45.8	7	7	0.75211	0.94392	7.857	9	163810000	92390000	71420000	45.8	8	8	1.12232	0.969086	12.347	11	142300000	73867000	68429000
2261	Tb927.6.2740	Tb927.6.2740	Tb927.6.2740	pdxK	pyridoxal kinase	33.332	39.3	0	18.031	1	0.108467	0.0836317	1.07763		35.3	5	5	0.87027	1.0462	10.523	6	22093000	12287000	9806500	26.3	4	4	0.8452	1.0613	8.0361	4	12968000	6608100	6360200	39.3	6	6	1.29386	1.1285	18.653	6	15068000	7724800	7343400
1618	Tb927.2.4400	Tb927.2.4400	Tb927.2.4400	mS49	SSU ribosomal protein, mitochondrial, putative	136.9	23.1	0	58.771	1	0.0645307	0.083715	1.0772		17.6	12	12	0.8525	1.0298	17.164	12	89537000	48326000	41211000	14.1	11	11	0.85281	1.075	10.054	11	90439000	50947000	39491000	20.2	14	14	1.17898	1.03304	10.825	14	98814000	52051000	46763000
470	Tb927.10.13510	Tb927.10.13510	Tb927.10.13510		zinc metallopeptidase, putative	62.779	46.9	0	102.19	1	0.0397907	0.0842214	1.07458		37.1	14	14	0.84623	1.0207	14.77	18	102490000	56163000	46326000	38.1	13	13	0.84521	1.0178	17.09	17	106210000	62270000	43945000	26.7	9	9	1.18275	1.04562	18.327	11	65249000	35616000	29633000
1959	Tb927.5.1610;Tb927.4.3550	Tb927.5.1610;Tb927.4.3550	Tb927.5.1610		60S ribosomal protein L13a, putative	25.711	24.3	0	11.181	2	0.104593	0.084273	1.07431		19.4	4	4	0.85853	1.0732	6.8676	4	65391000	36147000	29244000	24.3	5	5	0.82509	1.0351	11.956	5	46139000	25036000	21103000	19.4	4	4	1.28543	1.11891	5.689	4	38540000	21117000	17423000
760	Tb927.10.6190	Tb927.10.6190	Tb927.10.6190	ALDH	aldehyde dehydrogenase, putative	54.033	45.1	0	175.02	1	-0.0379168	0.0849931	1.07062		40.8	16	16	0.7809	0.98451	12.827	20	252180000	140810000	111370000	40.8	16	16	0.79244	0.97937	12.525	21	274330000	151350000	122980000	44.3	17	17	1.10961	0.958497	12.984	21	232080000	119260000	112820000
104	Tb10.v4.0109	Tb10.v4.0109	Tb10.v4.0109		variant surface glycoprotein (VSG, pseudogene), putative	57.895	1.9	0	3.1217	1	0.0424677	0.0853464	1.06881		1.9	1	1	0.82865	1.0354		1	156440000	86058000	70381000	1.9	1	1	0.8338	1.0429		1	143570000	81114000	62457000	1.9	1	1	1.14491	1.01158		1	131220000	68415000	62805000
1475	Tb927.11.7940	Tb927.11.7940	Tb927.11.7940		calmodulin, putative	17.786	22.1	0	3.1564	1	-0.0178504	0.0855213	1.06793		7.1	1	1	0.80054	0.99524		1	3608900	2035300	1573600	7.1	1	1	0.78769	0.98521		1	3277900	1843900	1434000	22.1	2	2	1.13925	0.982704	5.6648	2	5843100	3167200	2675800
1048	Tb927.11.13510	Tb927.11.13510	Tb927.11.13510		hypothetical protein, conserved	20.104	50.6	0	28.166	1	0.129929	0.0857905	1.06656		50.6	6	6	0.82998	1.0438	8.5143	6	44511000	24157000	20354000	45.6	5	5	0.88886	1.0907	9.4726	6	41219000	21232000	19987000	50.6	6	6	1.32968	1.15084	20.448	6	39178000	20515000	18663000
1578	Tb927.2.2410	Tb927.2.2410	Tb927.2.2410		hypothetical protein, conserved	71.2	9.3	0	48.199	1	-0.254509	0.0858552	1.06623		5.1	2	2	0.66682	0.8444	27.44	3	2331700	1108800	1222900	5.4	2	2	0.74403	0.91902	4.7095	3	1502300	826530	675810	7.3	3	3	0.821828	0.759071	33.936	3	1582700	718850	863810
2064	Tb927.5.1630	Tb927.5.1630	Tb927.5.1630		hypothetical protein, conserved	17.683	62.9	0	37.01	1	-0.0281939	0.0862834	1.06407		27.7	5	5	0.78313	0.97527	6.3955	5	34409000	19230000	15178000	52.2	7	7	0.78185	0.97403	12.514	7	39275000	23295000	15980000	62.9	8	8	1.15403	0.992753	13.312	9	45025000	24284000	20741000
321	Tb927.1.3070	Tb927.1.3070	Tb927.1.3070		hypothetical protein, conserved	44.99	12.3	0	4.844	1	0.156181	0.0865448	1.06276		6.1	1	1	0.96895	1.1713		1	564420	285400	279020	12.3	2	2	0.93706	1.1316	19.477	3	2612400	1269000	1343500	6.1	1	1	1.21669	1.04396	28.367	2	751820	405820	346000
539	Tb927.10.1500	Tb927.10.1500	Tb927.10.1500	MetRS	methionyl-tRNA synthetase, putative	86.91	29.4	0	55.035	1	0.0876797	0.0865541	1.06271		21.5	9	9	0.88578	1.1038	17.47	10	68913000	35662000	33251000	21.9	10	10	0.83309	1.0383	9.2953	11	105500000	43441000	62055000	20.2	9	9	1.18593	1.04705	11.685	10	99882000	36388000	63494000
1684	Tb927.3.1410	Tb927.3.1410	Tb927.3.1410	COXVII	cytochrome oxidase subunit VII	19.264	47.9	0	26.384	1	-0.162509	0.0866059	1.06245		47.9	7	7	0.7766	0.93548	7.1584	10	128100000	68460000	59636000	47.9	6	6	0.75098	0.91508	8.7959	9	105290000	55618000	49670000	47.9	7	7	0.929195	0.833194	20.641	8	88175000	40979000	47196000
2977	Tb927.9.11600;Tb927.9.11580	Tb927.9.11600;Tb927.9.11580	Tb927.9.11600	GIM5B	glycosomal membrane protein	25.975	69.3	0	181.08	2	-0.0180471	0.0866302	1.06233		69.3	15	15	0.8016	0.99536	4.4916	43	998520000	547680000	450840000	68.9	14	14	0.78416	0.98314	8.168	37	1777400000	961960000	815410000	62.7	12	12	1.11009	0.984252	4.6914	44	1466400000	763590000	702790000
1496	Tb927.11.8430	Tb927.11.8430	Tb927.11.8430		hypothetical protein, conserved	28.556	11.1	0	15.898	1	-0.144093	0.087186	1.05955		7.7	2	2	0.76262	0.9048	2.6633	2	2261500	1238500	1023100	4.6	1	1	0.80662	0.95593		1	261920	165770	96148	3.4	1	1	0.960338	0.856825		1	1464000	676910	787070
1011	Tb927.11.1250	Tb927.11.1250	Tb927.11.1250	mS35	Mitochondrial SSU ribosomal protein, putative	98.264	32.4	0	43.802	1	-0.100626	0.0879499	1.05576		16.2	9	9	0.73149	0.89225	42.885	9	41075000	22992000	18083000	22.2	12	12	0.76	0.95116	15.198	13	56938000	31848000	25090000	25.2	14	14	1.10018	0.95584	16.168	15	53172000	27213000	25959000
2811	Tb927.8.5280	Tb927.8.5280	Tb927.8.5280	MRPS34	mitochondrial ribosomal protein s34	28.693	31.9	0	10.174	1	0.0771786	0.0879797	1.05562		14.4	2	2	0.85909	1.0736	18.587	2	24954000	12810000	12145000	31.9	4	4	0.85974	1.0725	17.053	4	24975000	13401000	11574000	14.4	2	2	1.17248	1.01967	1.2214	2	20982000	11846000	9135800
2444	Tb927.7.2700	Tb927.7.2700	Tb927.7.2700	B5R	NADH-cytochrome b5 reductase, putative	31.856	63.8	0	131.85	1	-0.0307355	0.0880806	1.05512		56.4	13	13	0.79443	0.98961	11.775	21	547060000	302590000	244470000	59.9	14	14	0.80561	0.9668	11.77	22	538750000	302320000	236430000	63.8	15	15	1.07857	0.980488	7.7253	25	528390000	271980000	256410000
169	Tb927.10.5340;Tb927.10.5330;Tb11.v5.1060;Tb11.v5.0243	Tb927.10.5340;Tb927.10.5330;Tb11.v5.1060;Tb11.v5.0243	Tb927.10.5340	RPS18	40S ribosomal protein S18, putative	17.51	45.8	0	44.792	4	0.0953072	0.0882643	1.05421		45.8	10	10	0.85238	1.0684	18.413	13	201660000	110430000	91232000	39.9	9	9	0.85077	1.03	20.376	12	181200000	96892000	84311000	39.9	10	10	1.25452	1.1079	9.3997	14	173500000	95052000	78448000
1960	Tb927.4.3590;Tb927.4.3570	Tb927.4.3590;Tb927.4.3570	Tb927.4.3590		translation elongation factor 1-beta, putative	24.334	58.8	0	99.178	2	0.0639423	0.088853	1.05133		50.9	10	10	0.84168	1.0279	6.4587	14	229880000	125840000	104040000	58.8	12	10	0.85108	1.0335	9.7286	14	209700000	113970000	95729000	50.9	10	10	1.20283	1.07519	8.6406	12	199470000	108560000	90909000
330	Tb927.1.4050	Tb927.1.4050	Tb927.1.4050		ser/thr protein phosphatase, putative	105.75	21.4	0	56.795	1	-0.0873021	0.0889916	1.05065		16	11	11	0.78272	0.97834	10.256	10	42654000	23601000	19053000	16.4	11	11	0.74007	0.92576	14.343	11	44122000	24632000	19490000	10.9	8	8	1.0565	0.92081	13.68	8	24996000	12848000	12148000
3200	Tb927.9.7170	Tb927.9.7170	Tb927.9.7170	MRPL47	Mitochondrial ribosomal protein L47	53.98	31.6	0	28.595	1	-0.0618627	0.0891141	1.05005		16.3	4	4	0.74582	0.93227	9.2277	4	24664000	14812000	9852200	19.3	5	5	0.77674	0.96826	7.1854	4	21387000	11950000	9436900	28.5	9	9	1.08067	0.974089	13.683	6	22750000	11862000	10888000
2715	Tb927.8.2570	Tb927.8.2570	Tb927.8.2570		hypothetical protein, conserved	48.529	14.3	0	18.408	1	0.0623599	0.0893433	1.04894		14.3	4	4	0.84931	1.0668	8.7589	4	23024000	11438000	11586000	8.5	2	2	0.84485	1.0489	4.0837	2	16009000	8705100	7304300	11.1	3	3	1.1698	1.01742	9.4	5	26318000	14672000	11646000
1110	Tb927.11.14970	Tb927.11.14970	Tb927.11.14970		hypothetical protein, conserved	93.162	18.6	0	76.801	1	-0.0849154	0.0903787	1.04393		11.7	5	5	0.73933	0.93961	14.778	5	35484000	19470000	16015000	10.4	6	6	0.77595	0.97594	18.237	6	16733000	8913200	7820200	11.8	6	6	1.05764	0.913993	13.626	6	20334000	10574000	9759900
1997	Tb927.4.4630	Tb927.4.4630	Tb927.4.4630		hypothetical protein, conserved	18.467	6.7	0.0060606	1.7671	1	-0.125591	0.0908083	1.04187		6.7	1	1				0	0	0	0	6.7	1	1	0.75093	0.90524		1	4314000	2399000	1915000	6.7	1	1	1.03738	0.92816		1	4634100	2214400	2419700
2537	Tb927.7.4620	Tb927.7.4620	Tb927.7.4620		hypothetical protein, conserved	32.677	24.7	0	23.578	1	0.354099	0.0909327	1.04128		24.4	5	5	1.0013	1.2072	10.706	6	18526000	8924600	9601200	13.5	4	4	1.2521	1.4957	23.91	3	10998000	4826000	6172300	16	3	3	1.27962	1.15654	15.583	4	10762000	5690000	5072300
1977	Tb927.4.410	Tb927.4.410	Tb927.4.410	CAF40	CAF 40	35.32	22.2	0	5.2973	1	0.464968	0.0910669	1.04064		9.8	1	1	1.4082	1.6924		1	3620200	1679300	1940900	9.5	2	2	0.97779	1.1974	8.6231	2	3286800	1812900	1473900	8.9	2	2	1.5008	1.29767	23.814	2	3955800	2473200	1482600
481	Tb927.10.13850	Tb927.10.13850	Tb927.10.13850		ATP12 chaperone protein, putative	43.008	36.1	0	36.296	1	0.0521386	0.091446	1.03884		23.2	5	5	0.83227	1.0449	13.67	5	18312000	9695000	8616500	26.8	7	7	0.8543	1.0528	6.6172	7	20894000	11064000	9830000	16.1	5	5	1.1722	1.01313	19.067	5	15193000	6236300	8957100
2848	Tb927.8.6080	Tb927.8.6080	Tb927.8.6080	POMP42	Glycerophosphoryl diester phosphodiesterase family, putative	38.08	48.6	0	70.277	1	0.0285454	0.0916155	1.03803		45.3	13	13	0.80983	1.0106	11.508	14	153990000	82928000	71063000	48.6	13	13	0.83284	1.0327	5.4654	15	160190000	87732000	72453000	45.3	12	12	1.14664	1.01678	8.2985	15	154470000	78124000	76347000
2363	Tb927.6.680	Tb927.6.680	Tb927.6.680		hypothetical protein, conserved	39.578	13.3	0	6.5044	1	-0.151784	0.0917163	1.03755		10.5	2	2	0.76205	0.96297	5.6527	2	3725300	2026600	1698700	4.8	1	1	0.69476	0.86129		1	2933100	1758300	1174900	13.3	3	3	1.01473	0.879353	26.513	3	4515200	2145400	2369800
1918	Tb927.4.2310	Tb927.4.2310	Tb927.4.2310	AsnRS	asparaginyl-tRNA synthetase, putative	75.462	11.5	0	17.095	1	0.0694608	0.0918282	1.03702		5.1	3	3	0.84394	1.0249	16.393	3	6400500	3402700	2997700	5.1	3	3	0.86537	1.081	4.6473	3	7196900	3775300	3421600	8.7	3	3	1.23135	1.04285	12.5	3	6652500	3425800	3226700
2703	Tb927.8.2290	Tb927.8.2290	Tb927.8.2290		hypothetical protein, conserved	23.428	45.7	0	31.42	1	-0.187291	0.0919123	1.03663		17.8	2	2	0.65024	0.81048	24.14	2	12380000	7989600	4389900	45.7	4	4	0.72744	0.89325	20.196	4	26388000	14830000	11559000	45.7	4	4	1.04993	0.935716	19.282	6	19371000	10210000	9161100
925	Tb927.11.10330	Tb927.11.10330	Tb927.11.10330	RCCP	regulator of chromosome condensation 1-like protein	70.392	18.4	0	58.579	1	-0.118137	0.0920618	1.03592		11.9	5	5	0.74278	0.91165	20.801	5	25225000	14703000	10522000	5.6	3	3	0.74143	0.88519	5.532	3	22001000	12359000	9642200	18.4	8	8	1.11417	0.969274	19.282	8	32007000	16855000	15152000
2033	Tb927.4.830	Tb927.4.830	Tb927.4.830	PET191	cytochrome c oxidase assembly protein PET191, putative	11.341	24	0	4.1665	1	-0.361458	0.092092	1.03578		12.5	1	1	0.71952	0.85923		1	2799600	1756200	1043400	24	2	2	0.54653	0.66176	6.8911	2	4209000	2765300	1443700	12.5	1	1	0.927128	0.829394		1	1366900	656460	710390
1557	Tb927.11.9890	Tb927.11.9890	Tb927.11.9890		signal recognition particle receptor alpha subunit, putative	63.526	44.7	0	98.138	1	0.0201331	0.0921154	1.03567		36.1	13	13	0.81674	1.0207	10.678	14	102290000	56508000	45780000	41.4	16	16	0.80976	1.0052	9.1981	17	115420000	60379000	55041000	36.1	14	14	1.18542	1.01632	11.47	17	116430000	61514000	54913000
1298	Tb927.11.3790	Tb927.11.3790	Tb927.11.3790		hypothetical protein, conserved	32.372	14.4	0	7.7795	1	0.0493728	0.0921155	1.03567		11.3	3	3	0.82371	1.0252	29.215	4	12899000	6849200	6050200	11.3	3	3	0.84857	1.0581	34.243	4	10838000	5900100	4938000	11	3	3	1.17615	1.02153	15.165	4	11394000	6012500	5381300
914	Tb927.11.10160	Tb927.11.10160	Tb927.11.10160		60S ribosomal protein L22, putative	15.259	40	0.0042208	1.9657	1	-0.436237	0.0922726	1.03493		32.3	2	1	0.61184	0.77241		1	2875000	1626800	1248200	10	1	1	0.56146	0.70715		1	1695000	1120800	574250	30	2	0				0	0	0	0
1586	Tb927.2.400;Tb927.2.280;Tb927.2.380;Tb11.v5.0594;Tb11.v5.0533;Tb927.4.210;Tb927.10.110;Tb927.2.220;Tb927.2.1160	Tb927.2.400;Tb927.2.280;Tb927.2.380;Tb11.v5.0594	Tb927.2.400	RHS2	retrotransposon hot spot protein 2 (RHS2), putative	90.324	23.6	0	44.133	9	0.121942	0.0924036	1.03431		10.1	6	3	0.88102	1.0661	10.595	4	16016000	8446900	7569500	17.1	8	4	0.82007	1.0516	16.543	4	14685000	7928200	6756800	15.3	8	3	1.26608	1.14941	13.437	3	7249900	4094000	3155900
2427	Tb927.7.2390	Tb927.7.2390	Tb927.7.2390	TAC102	Tripartite attachment complex protein 102	102.86	41.3	0	99.324	1	-0.0367776	0.0930394	1.03133		30.1	22	22	0.77398	0.95917	10.401	24	95364000	51207000	44157000	34.9	22	22	0.79584	0.98638	10.333	23	97746000	54365000	43381000	29.5	20	20	1.13403	0.979144	19.287	23	63587000	34883000	28704000
2253	Tb927.6.2560	Tb927.6.2560	Tb927.6.2560		hypothetical protein, conserved	34.164	37.2	0	14.391	1	0.13753	0.0931485	1.03082		35.6	4	4	0.86617	1.0895	6.5882	5	87915000	47526000	40389000	37.2	6	6	0.91266	1.1662	16.623	7	48657000	25521000	23136000	28.8	4	4	1.20704	1.04761	23.662	6	49156000	25695000	23461000
2169	Tb927.5.520	Tb927.5.520	Tb927.5.520		stomatin-like protein, putative	55.979	35.2	0	148.83	1	-0.0743564	0.093279	1.03022		29.9	14	14	0.74485	0.92538	7.3472	18	224030000	126500000	97533000	33.1	14	14	0.75921	0.94425	11.868	18	207290000	117870000	89419000	32.4	13	13	1.12785	0.980488	8.8317	17	143310000	74780000	68526000
2625	Tb927.7.7240	Tb927.7.7240	Tb927.7.7240		leucine-rich repeat protein (LRRP), putative	78.688	4.3	0	8.0971	1	0.178623	0.0933263	1.03		0	0	0				0	0	0	0	1.7	1	1	0.88989	1.1113		1	1565100	731140	833980	4.3	2	2	1.34144	1.15268	21.14	2	2776100	1354600	1421500
1419	Tb927.11.6510;Tb927.11.6500	Tb927.11.6510;Tb927.11.6500	Tb927.11.6510		40S ribosomal protein S21, putative	21.118	25.8	0	13.024	2	0.165198	0.0936234	1.02862		25.8	3	3	0.89638	1.1134	7.9085	5	26571000	13380000	13191000	25.8	3	3	0.82244	1.0544	11.855	4	11824000	6247100	5577300	25.8	3	3	1.33159	1.20097	5.3161	4	10962000	5995400	4966400
1751	Tb927.3.3300	Tb927.3.3300	Tb927.3.3300	FAZ19	Flagellum attachment zone protein 19	89.197	21.1	0	96.813	1	-0.0928277	0.0936808	1.02835		13.1	7	7	0.81117	0.9732	21.879	9	24183000	13651000	10531000	16.5	8	8	0.73269	0.90426	11.792	8	21710000	11996000	9713200	13.9	7	7	1.07617	0.936856	8.4487	9	28232000	12996000	15237000
2317	Tb927.6.4220	Tb927.6.4220	Tb927.6.4220	MAPK5	mitogen-activated protein kinase 5	43.69	9.5	0	5.5457	1	-0.14933	0.0938042	1.02778		7.1	1	1	0.68972	0.86396		1	3521000	2071900	1449000	7.1	1	1	0.77544	0.96465		1	3173200	1685100	1488100	9.5	2	2	1.01925	0.879585	36.748	2	4364300	2356000	2008300
1301	Tb927.11.3860	Tb927.11.3860	Tb927.11.3860		hypothetical protein, conserved	50.409	35.9	0	38.687	1	-0.121976	0.0939775	1.02698		25.3	8	8	0.75081	0.90994	8.728	10	35414000	20803000	14612000	33.7	11	11	0.79149	0.96849	13.787	11	43158000	24345000	18813000	19.5	8	8	0.99108	0.880514	15.954	8	22923000	12089000	10834000
1352	Tb927.11.5060	Tb927.11.5060	Tb927.11.5060	mt-SAF1	Mitoribosomal SSU assembly factor 1	119.59	10.5	0	26.925	1	-0.06655	0.0940486	1.02665		10.5	8	8	0.78036	0.98384	31.153	8	25280000	13656000	11624000	6.8	5	5	0.75599	0.93569	8.3887	5	13944000	7969000	5974900	6.9	5	5	1.09842	0.945895	11.786	5	12928000	6575400	6352300
2789	Tb927.8.4780	Tb927.8.4780	Tb927.8.4780	FLAM3	Flagellar Member 3	468.13	29.4	0	231.38	1	0.0662336	0.0943634	1.0252		22.8	31	31	0.82979	1.0356	13.129	36	214310000	114860000	99444000	22.9	33	33	0.85408	1.0789	14.125	39	213600000	114360000	99236000	21.2	30	30	1.17708	1.02717	14.07	34	162840000	85593000	77252000
2331	Tb927.6.4520	Tb927.6.4520	Tb927.6.4520		Tumour suppressor, Mitostatin, putative	52.589	18.6	0	17.746	1	-0.0892026	0.0949938	1.0223		16.1	6	6	0.76392	0.9559	20.336	7	24031000	11619000	12412000	16.5	6	6	0.75052	0.90239	17.748	7	22221000	11666000	10555000	14	5	5	1.12644	0.96302	15.675	5	14290000	7480600	6808900
3156	Tb927.9.5220	Tb927.9.5220	Tb927.9.5220		conserved protein	12.201	27.5	0	8.0449	1	-0.149404	0.0950874	1.02188		27.5	2	2	0.6849	0.85015	15.364	2	7089900	4384600	2705200	27.5	2	2	0.75397	0.95784	2.4451	2	7654000	4343600	3310400	27.5	2	2	1.05503	0.90009	3.052	2	7163900	3624000	3540000
992	Tb927.11.11780	Tb927.11.11780	Tb927.11.11780		acyl-CoA dehydrogenase, putative	66.634	45.6	0	35.95	1	0.0890943	0.0953545	1.02066		37.4	13	13	0.88485	1.1064	11.38	12	91759000	35640000	56119000	20.1	9	9	0.82508	1.0322	10.402	9	30523000	15884000	14639000	32.8	11	11	1.19063	1.05386	25.028	12	73093000	28009000	45084000
2694	Tb927.8.2080;Tb927.8.2250	Tb927.8.2080;Tb927.8.2250	Tb927.8.2080		Fungal tRNA ligase phosphodiesterase domain containing protein, putative	20.204	12.4	0	4.4591	2	0.265638	0.0955166	1.01992		8.1	1	1	0.97899	1.2361		1	1654700	810470	844200	0	0	0				0	0	0	0	12.4	2	2	1.32827	1.16917	38.545	2	2725100	1402500	1322600
369	Tb927.10.1040;Tb11.v5.0638;Tb927.10.1050	Tb927.10.1040;Tb11.v5.0638;Tb927.10.1050	Tb927.10.1040	CBP1B	serine peptidase, Clan SC, Family S10	51.509	22	0	29.849	3	-0.284476	0.0959604	1.01791		11.9	3	2	0.7066	0.85944	2.0221	6	67466000	42131000	25335000	18.1	5	3	0.72378	0.89321	4.5181	5	55484000	32887000	22597000	13.4	4	2	0.813802	0.720981	0.93256	6	63308000	29917000	33392000
3078	Tb927.9.1710	Tb927.9.1710	Tb927.9.1710		hypothetical protein, conserved	52.951	17	0	8.8446	1	0.102037	0.0959971	1.01774		12.3	3	3	0.8768	1.0518	27.488	3	12152000	5968800	6182900	9.5	3	3	0.92246	1.1251	31.193	2	9286200	4928500	4357800	10.8	3	3	1.2078	1.04478	3.4051	3	2859600	1549000	1310600
2772	Tb927.8.4330	Tb927.8.4330	Tb927.8.4330	RAB11	small GTP-binding protein Rab11	23.527	59.3	0	66.657	1	0.106872	0.0970852	1.01285		59.3	10	10	0.9174	1.1213	7.6102	11	131170000	66561000	64608000	47.7	9	9	0.90338	1.0824	6.4977	11	107520000	56980000	50538000	47.7	9	9	1.14737	1.02898	9.0864	11	96067000	50759000	45308000
2591	Tb927.7.640	Tb927.7.640	Tb927.7.640		hypothetical protein, conserved	37.365	30.8	0	40.164	1	0.0294084	0.0971068	1.01275		25.1	7	7	0.84371	1.0342	8.1113	10	87167000	46129000	41039000	25.1	8	8	0.81642	1.0107	7.2828	12	84672000	42714000	41958000	30.8	10	10	1.14299	1.01702	11.595	13	59355000	31858000	27498000
1200	Tb927.11.1700	Tb927.11.1700	Tb927.11.1700		hypothetical protein, conserved	61.63	22.1	0	54.64	1	0.0634968	0.0972314	1.01219		15.6	5	5	0.86361	1.0759	16.398	7	66232000	36409000	29822000	20.7	6	6	0.82608	1.025	7.564	8	57770000	32402000	25368000	22.1	7	7	1.19756	1.03478	16.515	9	52875000	28215000	24661000
2634	Tb927.7.7460	Tb927.7.7460	Tb927.7.7460		hypothetical protein, conserved	22.358	79.7	0	38.812	1	0.145792	0.0972783	1.01198		68.2	8	8	0.89951	1.1264	7.168	11	72423000	38955000	33468000	66.7	9	9	0.81998	1.0358	7.1431	14	74384000	39531000	34853000	56.8	8	8	1.34798	1.16063	8.3611	12	50422000	28887000	21535000
2955	Tb927.9.10790	Tb927.9.10790	Tb927.9.10790		hypothetical protein	33.139	33.8	0	43.775	1	-0.0217895	0.097555	1.01075		30.2	8	8	0.79656	0.97561	8.8393	10	86343000	47256000	39087000	33.8	9	9	0.80241	0.99272	12.391	8	55263000	30037000	25227000	17.4	4	4	1.09724	0.986777	6.5605	5	31053000	15994000	15059000
786	Tb927.10.710	Tb927.10.710	Tb927.10.710		hypothetical protein, conserved	30.974	10.5	0	4.0624	1	-0.11678	0.0978422	1.00947		4.5	1	1	0.80596	0.97388		1	1590800	963660	627180	4.5	1	1	0.75593	0.89331		1	1406600	799500	607080	10.5	2	2	1.02941	0.901632	16.821	2	2245100	1098900	1146100
3261	Tb927.9.9820	Tb927.9.9820	Tb927.9.9820		glyceraldehyde-3-phosphate dehydrogenase, putative	38.802	47.3	0	70.695	1	-0.0935046	0.0979426	1.00903		38.3	7	7	0.73174	0.9038	4.9939	9	91782000	51020000	40762000	34.4	7	7	0.75443	0.93434	6.077	9	75317000	41649000	33668000	39.4	9	9	1.07577	0.974944	6.146	9	75774000	38627000	37148000
2991	Tb927.9.12120	Tb927.9.12120	Tb927.9.12120		unspecified product	35.685	4.2	0	4.7415	1	-0.2488	0.098094	1.00836		4.2	1	1	0.71528	0.89354		1	4620700	2870200	1750400	4.2	1	1	0.59583	0.74883		1	3600400	2070500	1529900	4.2	1	1	1.03056	0.890869		1	3639900	1919800	1720100
1553	Tb927.11.9820	Tb927.11.9820	Tb927.11.9820		TZ ciliopathy protein (tectonic), putative	64.425	13.2	0	22.316	1	-0.12742	0.0981693	1.00802		10.5	4	4	0.72213	0.88784	18.422	4	13280000	7656700	5623300	13.2	5	5	0.81615	0.97192	11.841	5	14935000	8499800	6435300	10.5	4	4	1.00718	0.889126	7.3494	5	15415000	7219000	8195900
2609	Tb927.7.6930	Tb927.7.6930	Tb927.7.6930	ZapE1	ATPase, putative	55.82	48.4	0	48.174	1	-0.123929	0.0982217	1.00779		38.4	14	14	0.77346	0.96055	19.862	14	52761000	28833000	23928000	44.3	15	15	0.73586	0.92549	22.062	16	60307000	34356000	25951000	31	12	12	1.00424	0.869338	13.317	11	40343000	20011000	20332000
571	Tb927.10.1580	Tb927.10.1580	Tb927.10.1580	MIC10-1	MICOS complex subunit MIC10-1	12.232	52.6	0	14.968	1	-0.127209	0.0982913	1.00748		35.1	3	3	0.73311	0.95222	5.7455	3	31084000	16686000	14398000	52.6	4	4	0.74242	0.93361	6.1632	4	29019000	16112000	12907000	51.8	4	4	0.969368	0.863409	6.3352	4	33920000	17575000	16345000
2086	Tb927.5.2160	Tb927.5.2160	Tb927.5.2160		conserved protein	12.346	46.6	0	3.6965	1	-0.0527697	0.0986843	1.00575		37.9	4	1	0.80655	0.96961		1	8761900	4658200	4103700	29.3	3	0				0	0	0	0	46.6	5	1	1.04831	0.958589		1	10368000	5114800	5253500
1119	Tb927.11.15120	Tb927.11.15120	Tb927.11.15120		hypothetical protein, conserved	78.567	17.3	0	15.336	1	-0.119369	0.0987232	1.00558		13.1	6	6	0.70226	0.88286	11.408	6	11827000	6378100	5448500	16.9	7	7	0.76507	0.90995	20.978	7	13456000	6924800	6531300	12.7	5	5	1.12913	0.971157	16.645	5	9599600	5196800	4402800
143	Tb927.7.4840;Tb11.v5.0166	Tb927.7.4840;Tb11.v5.0166	Tb927.7.4840		hypothetical protein, conserved	38.168	26.6	0	8.708	2	0.160351	0.0989516	1.00458		20.4	5	5	0.86266	1.0495	19.182	4	6473700	3388400	3085200	17.7	4	4	0.96053	1.1961	16.382	2	4084600	2093000	1991600	6.6	1	1	1.29156	1.11189		1	1411400	799010	612360
1262	Tb927.11.3070	Tb927.11.3070	Tb927.11.3070	RRB1	ribosome assembly protein RRB1, putative	64.324	5.2	0	4.8297	1	0.296336	0.0996916	1.00134		0	0	0				0	0	0	0	3	1	1	1.0568	1.2685		1	1872400	738200	1134200	2.3	1	1	1.31989	1.18883		1	1065500	548760	516720
1480	Tb927.11.8050	Tb927.11.8050	Tb927.11.8050		Sas10/Utp3/C1D family/Sas10 C-terminal domain containing protein, putative	60.004	18.4	0	9.1728	1	0.169693	0.0999548	1.0002		9.2	3	3	1.005	1.2141	3.8278	3	10546000	5425700	5120700	11.3	4	4	0.92122	1.1069	16.72	3	3293600	1676300	1617200	8.4	3	3	1.19025	1.05897	1.514	3	3106800	1667800	1439100
2995	Tb927.9.12240;Tb927.9.12200	Tb927.9.12240;Tb927.9.12200	Tb927.9.12240		60S ribosomal subunit protein L31, putative	21.692	25.5	0	14.394	2	0.0954222	0.100008	0.999964		25.5	6	6	0.81826	1.0252	13.239	8	18657000	10370000	8287400	25	5	5	0.89077	1.0731	14.516	6	15007000	8655200	6352300	25.5	6	6	1.27703	1.10848	9.8185	8	10764000	6044500	4719300
1585	Tb927.2.2770	Tb927.2.2770	Tb927.2.2770		hypothetical protein, conserved	13.445	65.6	0	17.974	1	-0.106172	0.100274	0.99881		43.2	3	3	0.7505	0.94237	14.557	4	42384000	23547000	18837000	59.2	4	4	0.78504	0.96198	10.834	6	69480000	38039000	31441000	52	3	3	0.98464	0.884564	12.468	5	33646000	16543000	17103000
1299	Tb927.11.380	Tb927.11.380	Tb927.11.380	b9d2	B9 domain-containing protein 2	20.426	16.8	0	3.3917	1	0.0338815	0.10057	0.997532		16.8	2	2	0.87882	1.0276		1	1382200	907960	474260	0	0	0				0	0	0	0	7.1	1	1	1.129	1.01994		1	2396200	1133800	1262400
645	Tb927.10.2970	Tb927.10.2970	Tb927.10.2970	IF1	Inhibitor of F1-ATPase	13.79	52.2	0	50.048	1	-0.050922	0.101047	0.995475		52.2	13	13	0.79905	0.98138	15.096	17	127500000	69840000	57664000	48.7	9	9	0.78913	0.97232	12.379	11	92576000	50253000	42323000	50.4	11	11	1.07697	0.942685	9.2854	15	87722000	44930000	42793000
2432	Tb927.7.2510	Tb927.7.2510	Tb927.7.2510		endoplasmatic reticulum retrieval protein, putative	21.303	10.4	0.0026613	2.3419	1	-0.149312	0.101101	0.995245		5.5	1	1	0.71492	0.86868		1	4075800	2183900	1891900	5.5	1	1	0.71804	0.87151		1	4988000	3008200	1979800	10.4	2	2	1.102	0.968335	12.197	2	6113700	3324100	2789600
506	Tb927.10.14320	Tb927.10.14320	Tb927.10.14320	FAZ9	Flagellum attachment zone protein 9	121.8	7.3	0	3.6704	1	0.0994403	0.101131	0.995115		4.7	2	2	0.84782	1.0396	15.268	2	8885000	4947800	3937300	5	3	3	0.89399	1.0535	8.9146	3	9202400	5261800	3940600	2.4	1	1	1.30998	1.1228		1	3378300	1492000	1886200
2896	Tb927.8.7230	Tb927.8.7230	Tb927.8.7230		hypothetical protein, conserved	30.589	16.1	0	5.8081	1	0.23924	0.101261	0.994557		4	1	1	0.91984	1.1501		1	3466600	1921400	1545200	4	1	1	0.86717	1.0858		1	5057600	2906000	2151600	16.1	2	2	1.52886	1.31695	21.795	2	5204900	3037900	2167000
669	Tb927.10.3570;Tb11.v5.1042	Tb927.10.3570	Tb927.10.3570	KREX2	RNA editing exonuclease 2	99.416	39.7	0	97.997	2	-0.033132	0.101357	0.994148		26.4	17	17	0.80186	0.97587	18.011	19	108540000	60202000	48341000	31.6	19	19	0.80507	0.96473	17.038	21	113490000	63155000	50340000	33.6	19	19	1.11613	0.991473	10.28	20	103520000	55766000	47749000
3177	Tb927.9.6230	Tb927.9.6230	Tb927.9.6230		unspecified product	41.597	54.1	0	194.92	1	-0.0365175	0.101399	0.993965		49.5	19	1	0.81679	0.98527		1	20016000	11205000	8810800	53.8	20	1	0.79541	0.95823		1	10773000	5827300	4945400	54.1	19	1	1.08684	0.98174		1	7954600	4256900	3697700
469	Tb927.11.9710;Tb927.10.13500	Tb927.11.9710;Tb927.10.13500	Tb927.11.9710	RPL10A	60S ribosomal protein L10a, putative	24.597	54.7	0	80.12	2	0.0922339	0.101573	0.993221		46.7	8	8	0.847	1.0409	14.182	11	136820000	72823000	64002000	47.7	10	10	0.86909	1.0446	11.916	12	113410000	61929000	51479000	54.7	12	12	1.2574	1.11413	11.363	16	121210000	66081000	55132000
2589	Tb927.7.6350	Tb927.7.6350	Tb927.7.6350	NDUFV2	NADH dehydrogenase [ubiquinone] flavoprotein 2, mitochondrial	30.925	14.3	0	4.7184	1	-0.19938	0.101715	0.992613		7	2	2	0.64071	0.79164	15.472	2	4853600	3096400	1757200	13.9	2	2	0.75388	0.91784	6.1203	2	7655600	4691700	2964000	14.3	3	3	1.0052	0.909174	16.937	3	7456100	3907300	3548900
423	Tb927.10.12130	Tb927.10.12130	Tb927.10.12130	TZP88	Ubiquitin family, putative	87.529	14.4	0	22.57	1	0.147793	0.101745	0.992488		7.4	3	3	0.91946	1.1225	6.9687	3	8312000	4294200	4017800	7.4	3	3	0.85406	1.0362	3.933	3	5071000	2786700	2284300	8.8	4	4	1.38217	1.16907	15.698	4	4050600	2289900	1760700
1832	Tb927.3.5370	Tb927.3.5370	Tb927.3.5370		hypothetical protein, conserved	34.254	35.8	0	108.66	1	0.0293526	0.102451	0.989484		32.9	9	9	0.83929	1.029	10.885	13	173410000	95740000	77674000	35.5	9	9	0.81965	1.0063	10.626	12	140450000	78211000	62236000	29.1	8	8	1.14954	1.02651	15.832	12	128980000	69645000	59335000
2512	Tb927.7.4000	Tb927.7.4000	Tb927.7.4000		glutathione synthetase, putative	61.304	7.2	0	7.8891	1	-0.430373	0.102918	0.987507		2.9	1	1	0.70608	0.84128		1	796240	384930	411310	2.3	1	1	0.48462	0.60381		1	768690	473970	294730	4.9	2	2	0.872905	0.804441		1	678520	249590	428930
2847	Tb927.8.6070	Tb927.8.6070	Tb927.8.6070	TBBC	Trypanosome basal body component protein	164.41	13.4	0	67.08	1	0.0577483	0.103102	0.986731		9.2	11	11	0.8735	1.068	19.608	11	19254000	10959000	8294700	9.2	10	10	0.81723	1.018	32.857	8	17453000	9288700	8164000	9.8	11	11	1.18916	1.03713	25.309	11	24329000	15984000	8345500
1053	Tb927.11.13600	Tb927.11.13600	Tb927.11.13600	J60	DnaJ domain containing protein, putative	40.402	15.3	0	19.954	1	-0.175762	0.103414	0.985419		15	4	4	0.69319	0.85449	16.307	4	5772600	3446100	2326600	12.1	4	4	0.6717	0.84271	6.4094	5	4210500	2249400	1961100	11.9	4	4	1.1239	0.963577	16.075	6	3363300	1561100	1802200
897	Tb927.10.9890;Tb11.v5.0458	Tb927.10.9890	Tb927.10.9890		hypothetical protein, conserved	97.192	42.5	0	138.19	2	0.079214	0.103664	0.984371		33	19	19	0.87095	1.0909	21.747	21	124450000	63428000	61022000	34.1	18	18	0.82048	1.0208	9.2171	21	143090000	76258000	66836000	32.7	18	18	1.20392	1.05879	19.931	21	97644000	49736000	47908000
2352	Tb927.6.5070;REV__Tb927.11.2160	Tb927.6.5070	Tb927.6.5070		hypothetical protein, conserved	51.821	55.1	0	101.5	2	-0.0445077	0.104231	0.982001		49.1	19	19	0.78732	0.94899	5.5229	23	499500000	283750000	215750000	54.6	23	23	0.77533	0.97799	9.8562	26	435110000	246010000	189100000	53.5	21	21	1.08871	0.982222	6.9748	21	416400000	215500000	200890000
432	Tb927.10.12410	Tb927.10.12410	Tb927.10.12410		hypothetical protein, conserved	24.659	56.6	0	69.015	1	-0.0176085	0.104401	0.981293		56.6	8	8	0.79671	0.97997	10.377	11	103100000	59303000	43795000	44.3	6	6	0.80194	0.98926	3.2972	10	63964000	36093000	27871000	44.3	6	6	1.12586	0.994431	15.377	10	57446000	29715000	27731000
491	Tb927.10.14040	Tb927.10.14040	Tb927.10.14040		vacuolar ATP synthase subunit c, putative	43.414	36.6	0	45.9	1	-0.1562	0.104618	0.980394		33.7	7	7	0.72313	0.89178	18.804	7	27511000	16223000	11288000	10.5	3	3	0.68308	0.84294	22.823	3	14313000	8805900	5506900	13.4	3	3	1.11447	0.961354	8.0298	3	13625000	6325700	7298800
2251	Tb927.6.2510	Tb927.6.2510	Tb927.6.2510	SDHAF2	Succinate dehydrogenase assembly factor 2, mitochondrial	16.92	36.3	0	47.412	1	0.145899	0.104769	0.979766		26.7	3	3	0.93818	1.1801	1.8379	4	46380000	24276000	22104000	28.1	3	3	0.87967	1.0997	6.9664	3	32504000	16819000	15684000	36.3	4	4	1.20389	1.04368	5.8774	4	36598000	19217000	17382000
688	Tb927.10.4060	Tb927.10.4060	Tb927.10.4060		Ankyrin repeats (3 copies), putative	39.938	4.9	0	14.509	1	0.0904333	0.105056	0.97858		4.9	1	1	0.87603	1.1128		1	527670	255650	272020	4.9	1	1	0.837	1.0415		1	378400	191720	186680	4.9	1	1	1.21721	1.04134		1	244020	145660	98362
1568	Tb927.2.1810	Tb927.2.1810	Tb927.2.1810	ISWI	chromatin-remodeling complex atpase chain iswi	132.76	27.7	0	73.05	1	-0.0491488	0.105127	0.978287		20.6	16	16	0.78405	0.98766	13.448	16	60262000	33522000	26740000	22.2	17	17	0.78713	0.96477	10.052	18	63302000	35096000	28206000	19.7	15	15	1.05806	0.947508	10.382	16	51253000	26694000	24558000
461	Tb927.10.13280	Tb927.10.13280	Tb927.10.13280		hypothetical protein, conserved	286.2	3.2	0	8.9205	1	0.117067	0.105363	0.977314		1.2	2	2	0.84099	1.0389	27.59	2	1639800	987550	652230	1.2	2	2	0.88709	1.0723	33.7	2	2925000	1491600	1433500	0.8	1	1	1.30075	1.14507		1	561470	375330	186140
740	Tb927.10.5770	Tb927.10.5770	Tb927.10.5770	VCP	Valosin-containing protein	85.825	40.9	0	164.44	1	-0.0807656	0.105752	0.975713		30.6	16	16	0.76817	0.96272	15.069	18	90041000	50158000	39883000	31.5	16	16	0.73663	0.90887	12.598	18	85596000	48073000	37523000	38.8	20	20	1.10216	0.966184	41.104	21	94175000	49917000	44258000
247	Tb927.10.2770;Tb11.v5.0684	Tb927.10.2770;Tb11.v5.0684	Tb927.10.2770		eukaryotic translation initiation factor 5, putative	42.945	22.8	0	18.513	2	0.280908	0.106032	0.974564		12.8	4	4	1.1008	1.3209	47.357	4	9639000	5909900	3729100	17.5	5	5	1.0237	1.2815	13.398	6	23526000	8008900	15517000	11.8	4	4	1.1956	1.05949	14.789	4	10595000	5504400	5090600
2698	Tb927.8.2180	Tb927.8.2180	Tb927.8.2180		hypothetical protein, conserved	18.676	8.5	0.0020188	2.4828	1	0.315766	0.10625	0.973671		8.5	1	1	0.98039	1.2158		1	1887600	1163500	724070	8.5	1	1	1.1522	1.4385		1	1765400	793300	972140	8.5	1	1	1.29227	1.10254		1	1639500	1110700	528890
2924	Tb927.8.8230;Tb927.8.8260;Tb927.8.8250	Tb927.8.8230;Tb927.8.8260;Tb927.8.8250	Tb927.8.8230		amino acid transporter, putative	49.701	5.9	0.0013894	2.8775	3	-0.270448	0.106782	0.971503		3	1	1	0.6901	0.8558		1	2513700	1447500	1066200	5.9	2	2	0.64147	0.80316		1	2804800	1757100	1047600	0	0	0				0	0	0	0
2564	Tb927.7.5680	Tb927.7.5680	Tb927.7.5680		deoxyribose-phosphate aldolase, putative	30.037	67.9	0	59.715	1	-0.0892013	0.10682	0.971347		65	11	11	0.74113	0.9161	10.366	13	153020000	86654000	66363000	57.1	11	11	0.76242	0.92328	5.3735	14	195220000	95429000	99793000	43.9	9	9	1.07527	0.982125	4.9887	12	151440000	76633000	74806000
2737	Tb927.8.3150	Tb927.8.3150	Tb927.8.3150	TCP-1-gamma	T-complex protein 1, gamma subunit, putative	60.817	55.6	0	114	1	0.140375	0.106824	0.971333		37.8	14	14	0.85775	1.0355	17.691	16	79491000	42445000	37046000	38.5	13	13	0.91924	1.1079	9.7003	16	71773000	39682000	32091000	40.6	13	13	1.33002	1.16713	14.29	16	57283000	31042000	26241000
3159	Tb927.9.5410	Tb927.9.5410	Tb927.9.5410		hypothetical protein, conserved	34.163	26.3	0	15.062	1	-0.0435755	0.107166	0.969943		26.3	4	4	0.78321	0.97588	8.7253	4	19028000	10968000	8059300	26.3	4	4	0.77234	0.98499	7.5184	4	15554000	8599800	6953800	26.3	4	4	1.10063	0.950209	5.5284	4	14963000	7457100	7505600
2778	Tb927.8.450	Tb927.8.450	Tb927.8.450		expression site-associated gene 3 (ESAG3), degenerate	38.535	3	0.006951	1.623	1	0.20771	0.107318	0.969327		3	1	1	0.94337	1.1269		1	2736300	1470600	1265700	3	1	1	0.97128	1.1835		1	2642800	1292300	1350600	0	0	0				0	0	0	0
1697	Tb927.3.1790	Tb927.3.1790	Tb927.3.1790		pyruvate dehydrogenase E1 beta subunit, putative	37.566	76.1	0	323.31	1	-0.0184725	0.107351	0.969195		69.3	19	19	0.81317	0.99472	7.2197	47	1823700000	1017800000	805940000	74.1	22	22	0.79743	0.98803	16.515	38	1419800000	784020000	635800000	71.8	20	20	1.10502	0.979144	9.7533	40	1426500000	754260000	672280000
2777	Tb927.8.4450	Tb927.8.4450	Tb927.8.4450	RBP11	RNA-binding protein, putative	47.214	6.5	0	4.433	1	-0.224095	0.107647	0.967996		4.7	1	1	0.72921	0.86128		1	1437600	836470	601110	6.5	2	2	0.77179	0.93965	22.464	2	2481300	1611500	869800	6.5	2	2	0.85778	0.775374		1	1204900	554810	650090
1047	Tb927.11.13500	Tb927.11.13500	Tb927.11.13500		par1	68.349	78.9	0	323.31	1	-0.0578831	0.107758	0.96755		67.4	37	37	0.79939	0.98791	12.687	53	852460000	468120000	384340000	76	44	44	0.77199	0.95273	9.3218	60	777450000	431490000	345960000	65.9	32	32	1.0689	0.941974	8.0001	47	664810000	341260000	323550000
2921	Tb927.8.8180;Tb927.4.4150	Tb927.8.8180;Tb927.4.4150	Tb927.8.8180	REMC4	RNA editing mediator complex protein 4	103.45	43.9	0	96.092	2	0.0693794	0.107786	0.967437		34.8	19	19	0.86191	1.0778	11.501	25	132520000	70990000	61532000	38.2	20	20	0.84373	1.0548	10.643	21	95075000	51941000	43134000	30.2	18	18	1.17804	1.01613	18.323	21	104060000	53864000	50196000
2835	Tb927.8.5830	Tb927.8.5830	Tb927.8.5830		SMP-30/Gluconolaconase/LRE-like region, putative	36.561	17.4	0	22.462	1	-0.0781883	0.108159	0.965939		17.4	2	2	0.77574	0.98027	1.6677	2	12333000	5858900	6473700	7.3	1	1	0.71134	0.91647		1	7704700	4468500	3236200	17.4	2	2	1.10423	0.946074	1.0025	2	11284000	5196400	6087700
1520	Tb927.11.9280	Tb927.11.9280	Tb927.11.9280		hypothetical protein, conserved	74.128	17.8	0	70.399	1	0.0688887	0.108517	0.9645		13.9	5	5	0.87738	1.0813	24.286	7	25030000	13286000	11743000	13.9	5	5	0.83706	1.0474	18.937	6	19670000	11365000	8305200	15.4	5	5	1.17984	1.01895	13.164	8	19684000	10510000	9174200
2662	Tb927.8.1340;Tb927.8.1330	Tb927.8.1340;Tb927.8.1330	Tb927.8.1340		60S ribosomal protein L7a, putative	30.879	33	0	83.525	2	0.12873	0.10855	0.964369		33	8	8	0.85343	1.0541	52.957	11	135460000	74167000	61297000	31.9	6	6	0.86812	1.0638	44.343	8	96065000	54337000	41728000	23.9	5	5	1.28245	1.1655	68.558	10	74302000	42428000	31875000
105	Tb927.10.6950;Tb927.10.6910;Tb11.v5.0496;Tb10.v4.0247	Tb927.10.6950;Tb927.10.6910;Tb11.v5.0496;Tb10.v4.0247	Tb927.10.6950	SMT	sterol 24-c-methyltransferase, putative	40.128	52.1	0	165.68	4	0.0612704	0.108573	0.964279		52.1	11	11	0.85483	1.0533	9.4691	20	255250000	136280000	118970000	52.1	11	11	0.85658	1.0649	13.842	18	248440000	131090000	117350000	47.9	10	10	1.15126	1.01268	8.866	18	238130000	127600000	110530000
214	Tb927.11.2720;Tb11.v5.0482	Tb927.11.2720;Tb11.v5.0482	Tb927.11.2720		hypothetical protein, conserved	48.078	2.6	0.0020094	2.4355	2	0.129726	0.109202	0.961771		2.6	1	1	0.88882	1.0738		1	1580100	736980	843120	2.6	1	1	0.98227	1.1654		1	1199600	630650	568970	2.6	1	1	1.1562	1.04654		1	1117500	514820	602700
2306	Tb927.6.4040	Tb927.6.4040	Tb927.6.4040	MRPL28	mitochondrial ribosomal protein L28	28.009	19.1	0	10.129	1	-0.0792865	0.110531	0.956515		19.1	3	3	0.73943	0.93129	9.0672	2	15730000	8875100	6855200	19.1	3	3	0.77228	0.98487	13.405	3	21271000	12516000	8754400	4.1	1	1	1.06596	0.924556		1	7119700	3400500	3719200
2320	Tb927.6.4260	Tb927.6.4260	Tb927.6.4260		hypothetical protein, conserved	34.251	18.9	0	14.232	1	-0.11195	0.110567	0.956373		5	1	1	0.76412	0.96316		1	2802800	1460000	1342800	5	1	1	0.69879	0.87634		1	2781600	1561400	1220200	18.9	3	3	1.03748	0.938703	18.424	3	10825000	4417500	6407600
2579	Tb927.7.6090	Tb927.7.6090	Tb927.7.6090	EIF3A	eukaryotic translation initiation factor 3 subunit a	88.162	19.3	0	49.307	1	0.145618	0.110637	0.9561		17.1	11	11	0.83195	1.0474	15.946	11	32544000	17877000	14667000	15.4	10	10	0.87274	1.0896	10.853	11	31591000	16985000	14606000	9.1	6	6	1.38095	1.18611	9.4225	7	15670000	8918000	6752100
2391	Tb927.7.1380	Tb927.7.1380	Tb927.7.1380		hypothetical protein, conserved	16.523	11.3	0	5.6813	1	0.306559	0.111021	0.954596		11.3	1	1	1.1214	1.3985		1	1838300	816900	1021400	11.3	1	1	1.0077	1.2618		1	2804200	1429900	1374300	11.3	1	1	1.22246	1.07201		1	2488900	1384800	1104200
1575	Tb927.2.2160	Tb927.2.2160	Tb927.2.2160	PFC11	paraflagellar rod component, putative	37.731	57.1	0	49.443	1	-0.0759174	0.111143	0.954119		50.5	11	11	0.75642	0.94653	14.323	12	134950000	74704000	60248000	54.1	11	11	0.78573	0.98187	9.7067	13	124310000	70192000	54116000	41.6	8	8	1.05975	0.918864	3.7551	11	98523000	48993000	49531000
1897	Tb927.4.1800;Tb927.4.1790	Tb927.4.1800;Tb927.4.1790	Tb927.4.1800	MRPL3	Mitochondrial ribosomal protein L3	48.691	40.6	0	129.49	2	0.132876	0.111436	0.952975		32.9	11	11	0.83708	1.0358	8.2687	16	203800000	110360000	93439000	31.2	11	11	0.87548	1.0937	18.429	15	168400000	88885000	79512000	31.2	11	11	1.30492	1.16366	9.1488	18	162030000	90338000	71692000
2998	Tb927.9.12320	Tb927.9.12320	Tb927.9.12320		cystathione gamma lyase, putative	44.716	20.5	0	26.714	1	0.111786	0.111475	0.952822		15.6	4	4	0.90057	1.1165	14.415	4	43249000	22825000	20424000	17.8	5	5	0.90422	1.1064	9.5257	5	27909000	14911000	12998000	18.3	5	5	1.13865	1.02137	13.901	6	46165000	24348000	21817000
1396	Tb927.11.610	Tb927.11.610	Tb927.11.610		hypothetical protein, conserved	37.53	18.4	0	5.4802	1	-0.301821	0.111668	0.952071		18.4	3	3	0.58343	0.71315	12.277	2	7854000	4195600	3658400	9.4	2	2	0.65107	0.80564	13.293	2	3624300	2143700	1480600	9.4	2	2	1.08077	0.929195	0.73658	2	3374200	1732200	1642100
900	Tb927.10.9960	Tb927.10.9960	Tb927.10.9960		hypothetical protein, conserved	50.168	5.7	0	41.297	1	-0.0593464	0.111701	0.951942		5.7	2	2	0.81018	0.98874	18.369	2	3448200	1806400	1641800	2.8	1	1	0.75495	0.94877		1	2589800	1481200	1108500	2.8	1	1	1.09497	0.942241		1	1590900	882230	708630
2753	Tb927.8.3590	Tb927.8.3590	Tb927.8.3590		hypothetical protein, conserved	72.24	4.4	0	4.8138	1	0.036805	0.111948	0.950982		4.4	2	2	0.81986	1.0305	5.6155	2	2041500	1206300	835180	4.4	2	2	0.82085	1.0212	16.57	2	1829400	1166000	663410	0	0	0				0	0	0	0
2185	Tb927.5.930;Tb11.v5.0613	Tb927.5.930;Tb11.v5.0613	Tb927.5.930	FRDg	NADH-dependent fumarate reductase	123.69	66.6	0	323.31	2	0.0121028	0.112332	0.949496		59.1	43	22	0.82179	1.0078	9.7864	29	467990000	257820000	210170000	55.3	41	22	0.83081	1.0141	6.598	27	346770000	187980000	158800000	57.3	39	20	1.1449	1.0034	12.146	26	322210000	171710000	150500000
2313	Tb927.6.4160	Tb927.6.4160	Tb927.8.4500		hypothetical protein, conserved	47.703	7.3	0	26.591	1	-0.10914	0.112648	0.948276		3.9	1	1	0.72719	0.87933		1	4885900	3016500	1869400	7.3	2	2	0.77951	0.93814	13.085	2	10956000	5936100	5019500	7.3	2	2	1.07381	0.96609	3.9773	2	12358000	6186900	6170700
1727	Tb927.3.2490	Tb927.3.2490	Tb927.3.2490		hypothetical protein, conserved	110.07	36.9	0	100.26	1	-0.020228	0.112659	0.948233		31.2	22	22	0.80192	0.98662	17.772	23	126890000	69655000	57235000	29.1	17	17	0.78492	0.97706	14.576	20	69563000	37981000	31582000	33.2	21	21	1.14215	0.994629	15.214	23	104440000	55286000	49157000
310	Tb927.1.2400;Tb927.1.2380;Tb927.1.2360;Tb927.1.2340;Tb11.v5.0468	Tb927.1.2400;Tb927.1.2380;Tb927.1.2360;Tb927.1.2340;Tb11.v5.0468	Tb927.1.2400		alpha tubulin	49.787	77.8	0	323.31	5	-0.0217634	0.113131	0.946417		77.2	32	32	0.7929	0.97417	6.1398	153	20039000000	10937000000	9102700000	77.6	32	32	0.79568	0.9912	7.8037	139	18918000000	10402000000	8515900000	77.8	33	33	1.10137	0.989805	7.1521	152	17391000000	9016500000	8374100000
1366	Tb927.11.5450	Tb927.11.5450	Tb927.11.5450		malic enzyme	63.119	71.8	0	323.31	1	-0.0327436	0.113421	0.945306		71.6	32	32	0.80587	0.98491	9.8896	47	893670000	489820000	403850000	70.6	32	32	0.79244	0.98662	7.6644	44	755880000	417410000	338470000	71.5	33	33	1.07271	0.961354	8.7698	48	707550000	364450000	343110000
2209	Tb927.6.1660	Tb927.6.1660	Tb927.6.1660		hypothetical protein, conserved	65.25	30.9	0	39.816	1	-0.0986381	0.113908	0.943446		27.9	10	10	0.74981	0.90497	14.207	11	41128000	22599000	18529000	26.3	9	9	0.81836	0.98182	34.957	10	32424000	17360000	15064000	26.5	9	9	1.04991	0.916758	12.844	8	31348000	15975000	15373000
617	Tb927.10.240	Tb927.10.240	Tb927.10.240	PEX14	peroxin 14, putative	39.937	38.5	0	52.396	1	-0.026068	0.114367	0.941698		33.3	10	10	0.8008	0.96985	6.6803	10	76747000	42213000	34534000	35.5	10	10	0.80798	0.99231	9.2433	9	74680000	40863000	33817000	30.3	9	9	1.08489	0.984252	15.365	9	76119000	40507000	35612000
597	Tb927.10.2020	Tb927.10.2020	Tb927.10.2020	HK2	hexokinase	51.148	77.7	0	323.31	1	-0.0453112	0.114555	0.940984		66.2	33	1	0.82023	0.98713	5.4533	2	57804000	31269000	26535000	68.8	33	2	0.80584	0.9721	11.904	3	70282000	37676000	32606000	77.7	35	2	1.04492	0.948407	38.583	3	61838000	30403000	31434000
3132	Tb927.9.4080	Tb927.9.4080	Tb927.9.4080	HYP2	Stumpy formation signalling pathway protein, putative	142.13	1.4	0	50.597	1	0.244565	0.1146	0.940816		1.4	1	1	1.0877	1.2901		1	625810	237960	387850	1.4	1	1	0.88526	1.0478		1	539450	280910	258540	1.4	1	1	1.36284	1.23016		1	432890	215920	216970
1131	Tb927.11.15420	Tb927.11.15420	Tb927.11.15420	EIF3K	eukaryotic translation initiation factor 3 subunit k	23.057	33.7	0	6.6431	1	0.718278	0.115163	0.938686		4.9	1	1	1.8041	2.2603		1	3649900	1204300	2445500	15.1	3	3	1.3582	1.6564	28.074	2	4159100	1610000	2549100	28.8	5	5	1.32841	1.18943	7.1592	5	10077000	5620500	4456600
1106	Tb927.11.14880	Tb927.11.14880	Tb927.11.14880	PFC9	Paraflagellar Rod Proteome Component 9, putative	41.086	29.1	0	50.559	1	-0.0672753	0.115633	0.936917		29.1	8	8	0.7867	0.96969	7.1822	8	192890000	108180000	84718000	23.5	7	7	0.75391	0.97266	7.896	7	127260000	72104000	55161000	29.1	7	7	1.08679	0.921829	9.4258	8	142550000	76626000	65928000
1425	Tb927.11.6630	Tb927.11.6630	Tb927.11.6630		3-methylcrotonoyl-CoA carboxylase beta subunit, putative	66.531	41.3	0	39.886	1	0.0607697	0.11605	0.935356		33.5	11	11	0.8483	1.0382	11.826	12	79012000	41948000	37064000	35.9	11	11	0.81597	1.0176	33.541	12	71993000	36108000	35885000	32	10	10	1.24533	1.07404	19.932	12	72692000	40317000	32376000
2538	Tb927.7.4700;Tb11.v5.0154	Tb927.7.4700;Tb11.v5.0154	Tb927.7.4700		WD domain, G-beta repeat, putative	77.7	21.9	0	60.506	2	0.0599502	0.116214	0.934741		12	6	6	0.83369	1.0527	8.6179	7	11824000	6367800	5456000	15.6	8	8	0.85859	1.0642	28.529	8	13874000	7834800	6038900	16.9	7	7	1.12377	1.01114	19.775	7	11594000	5976800	5617300
323	Tb927.1.3180	Tb927.1.3180	Tb927.1.3180	S11	40S ribosomal protein S11, putative	20.059	49.4	0	20.483	1	0.111742	0.11627	0.934534		49.4	7	2	0.88186	1.0721	4.7768	2	5737700	3099400	2638300	49.4	7	2	0.83443	1.0321	13.762	3	4171900	2087200	2084700	39.1	5	1	1.26894	1.14013	9.8478	2	3763900	2301100	1462800
1851	Tb927.3.740	Tb927.3.740	Tb927.3.740	ZC3H5	ZFP family member, putative	25.529	8.5	0.0013928	2.9407	1	0.263705	0.116324	0.934331		0	0	0				0	0	0	0	8.5	1	1	1.0019	1.2418		1	1238700	548420	690260	8.5	1	1	1.35733	1.16069		1	1212600	716320	496240
1526	Tb927.11.940	Tb927.11.940	Tb927.11.940	KREPB5	KREPB5	43.464	22	0	19.679	1	-0.13675	0.116453	0.933849		19.6	5	5	0.688	0.86649	12.436	5	46984000	27000000	19984000	16	4	4	0.70925	0.89093	8.5161	4	17021000	9962900	7058100	19.6	5	5	1.11504	0.974754	10.057	5	16865000	8625800	8239600
1829	Tb927.3.5320	Tb927.3.5320	Tb927.3.5320		UBX domain-containing protein	43.835	7.9	0	3.3619	1	-0.185979	0.117104	0.93143		7.9	2	2	0.69918	0.85822	2.9294	2	5906100	3296800	2609300	3.8	1	1	0.71906	0.90039		1	1229900	654730	575200	0	0	0				0	0	0	0
2536	Tb927.7.4470	Tb927.7.4470	Tb927.7.4470		hypothetical protein, conserved	22.398	19.7	0	13.651	1	0.0745309	0.117293	0.930728		19.7	4	4	0.86515	1.0457	10.789	5	21077000	9539200	11537000	14	3	3	0.86693	1.0923	10.282	4	20981000	11199000	9781500	14	3	3	1.18262	1.02225	3.3516	4	16768000	9016000	7751600
2492	Tb927.7.3630	Tb927.7.3630	Tb927.7.3630	J53	TPR-repeat-containing chaperone protein DNAJ, putative	60.135	39.2	0	116.56	1	0.0796444	0.117708	0.929194		35.8	14	14	0.87313	1.1008	12.449	13	57506000	29504000	28002000	33.7	13	13	0.84419	1.0428	9.3691	13	62184000	34346000	27838000	22.3	9	9	1.15562	1.02806	10.475	9	28758000	14637000	14121000
3077	Tb927.9.1700	Tb927.9.1700	Tb927.9.1700		btb/poz domain containing protein, putative	67.667	9.5	0	89.413	1	0.149417	0.117864	0.928617		5.7	2	2	0.82708	1.0287	1.2529	2	7676200	4342800	3333500	4.2	2	2	0.90525	1.1307	1.8819	2	3835400	1906900	1928500	8	3	3	1.35914	1.17301	16.435	4	9793900	5677300	4116600
533	Tb927.10.14870	Tb927.10.14870	Tb927.10.14870		hypothetical protein, conserved	75.914	3.5	0	4.4449	1	0.113929	0.117895	0.928506		3.5	1	1	0.91342	1.0983		1	3842100	1712100	2130000	0	0	0				0	0	0	0	3.5	1	1	1.17869	1.06628		1	4019600	2072300	1947200
1129	Tb927.11.15370	Tb927.11.15370	Tb927.11.15370	KAP123	Importin subunit beta-4, putative	117.88	17.4	0	130.87	1	0.259037	0.118418	0.926582		14.9	9	9	0.91139	1.0967	13.042	9	27715000	15736000	11979000	10.9	7	7	0.9572	1.1421	22.147	9	20579000	10135000	10444000	10.3	7	7	1.55323	1.36818	16.813	9	18250000	10181000	8069500
770	Tb927.10.6640	Tb927.10.6640	Tb927.10.6640		transmembrane emp24 domain-containing protein	28.188	56.1	0	113.65	1	-0.0309681	0.118491	0.926313		48.2	12	12	0.82087	0.99406	9.4409	13	136950000	78081000	58865000	53.4	13	13	0.77916	0.9671	16.856	13	138730000	76345000	62386000	53	12	12	1.07294	0.975324	18.678	14	145920000	72536000	73388000
303	Tb927.1.220;Tb927.1.180;Tb927.2.370;Tb11.v5.0839	Tb927.1.220;Tb927.1.180;Tb927.2.370	Tb927.1.220	RHS1	retrotransposon hot spot protein 1 (RHS1), putative	94.568	22.9	0	65.971	4	0.114358	0.118707	0.925524		18.4	11	3	0.85393	1.0709	5.2888	4	13948000	7835000	6112900	18.1	11	3	0.85277	1.034	5.926	4	9249100	4929800	4319300	17.5	11	3	1.29628	1.14553	2.1879	2	9725200	5588600	4136500
1413	Tb927.11.6390	Tb927.11.6390	Tb927.11.6390		START domain containing protein, putative	32.852	22.3	0	19.828	1	-0.11942	0.118882	0.924884		14.4	3	3	0.74349	0.92552	9.5119	2	4950100	2894000	2056000	15.4	3	3	0.79287	0.96923	8.5087	3	4407800	2317300	2090600	7.9	2	2	1.01316	0.869641	14.779	2	2378600	1209700	1168900
2249	Tb927.6.2480	Tb927.6.2480	Tb927.6.2480	J49	chaperone protein DnaJ, putative	38.896	10.1	0	4.721	1	-0.227455	0.118986	0.924504		4.1	1	1	0.73688	0.87999		1	2879900	1457100	1422800	6.1	1	1				0	0	0	0	4.1	1	1	0.915416	0.82905		1	2283800	1168300	1115500
515	Tb927.10.14520	Tb927.10.14520	Tb927.10.14520	BBP52	Basal body protein	51.566	6.7	0	5.6418	1	-0.31374	0.119582	0.922334		6.7	2	2	0.66277	0.82942	27.848	2	2438700	1271900	1166800	3	1	1	0.73224	0.9124		1	415660	219200	196460	3	1	1	0.79321	0.688184		1	476540	232360	244180
2298	Tb927.6.3930	Tb927.6.3930	Tb927.6.3930	KRIT1	LSU ribosomal protein, mitochondrial, putative	49.246	34.5	0	31.934	1	-0.0790562	0.119814	0.921491		31.5	8	8	0.78871	0.98468	5.4064	8	49972000	28454000	21518000	32.6	8	8	0.75148	0.91701	10.423	8	67179000	37895000	29284000	29.6	7	7	1.0884	0.939585	15.742	9	57831000	29951000	27881000
591	Tb927.10.1950	Tb927.10.1950	Tb927.10.1950		leucine-rich repeat protein (LRRP), putative	77.026	7.9	0	12.485	1	0.0465571	0.119956	0.920979		1.7	1	1	0.84563	1.0244		1	2333100	1244700	1088500	7.9	3	3	0.83949	1.0581	12.635	3	9535700	5454900	4080700	6.2	2	2	1.18308	1.01636	5.1431	2	6525300	3684300	2841000
2101	Tb927.5.2550	Tb927.5.2550	Tb927.5.2550		hypothetical protein, conserved	37.026	5.9	0	5.7981	1	-0.516787	0.119999	0.920822		5.9	1	1	0.45721	0.5501		1	2185800	1510000	675810	5.9	1	1	0.58455	0.70271		1	1904600	1148700	755900	5.9	1	1	0.964692	0.883236		1	1822100	905010	917050
980	Tb927.11.1150	Tb927.11.1150	Tb927.11.1150	RSP3	radial spoke protein 3	39.377	19.6	0	76.587	1	-0.0564698	0.120606	0.918629		19.6	4	4	0.71647	0.93388	6.3045	4	68141000	33615000	34526000	16.6	3	3	0.77523	0.97035	6.7403	4	43464000	23694000	19770000	19.6	4	4	1.1366	0.981258	12.207	3	28108000	14607000	13501000
406	Tb927.10.11660	Tb927.10.11660	Tb927.10.11660		hypothetical protein, conserved	44.436	2.5	0	3.1643	1	-0.261029	0.120639	0.918512		2.5	1	1	0.68998	0.80603		1	1375600	958790	416770	2.5	1	1	0.72729	0.86396		1	851200	539610	311590	0	0	0				0	0	0	0
2867	Tb927.8.6440	Tb927.8.6440	Tb927.8.6440	RBP20	RNA-binding protein, putative	20.37	30.4	0	9.0117	1	0.0830659	0.121113	0.916809		16.3	1	1	0.87845	1.0941		1	20139000	10510000	9629200	24.5	2	2	0.8719	1.0698	2.6614	2	26096000	14741000	11355000	30.4	3	3	1.00415	1.01544	8.8741	3	26030000	12875000	13155000
373	Tb927.10.1060	Tb927.10.1060	Tb927.10.1060	TCP-1-delta	T-complex protein 1, delta subunit, putative	58.361	48.1	0	41.109	1	0.154237	0.121881	0.914062		41.6	15	15	0.84159	1.0532	18.719	15	105790000	55371000	50419000	43.1	15	15	0.89512	1.0848	11.855	15	71659000	38936000	32723000	25	9	9	1.3423	1.20623	15.396	10	44904000	24366000	20538000
2348	Tb927.6.4990	Tb927.6.4990	Tb927.6.4990		mitochondrial ATP synthase delta chain	20.147	74.2	0	186.28	1	-0.0467273	0.122069	0.913394		74.2	12	12	0.77465	0.94464	9.6142	21	870150000	479870000	390280000	74.2	13	13	0.79215	0.97624	10.214	20	747140000	409820000	337310000	74.2	13	13	1.09554	0.983961	12.847	21	675250000	354820000	320430000
2604	Tb927.7.6830	Tb927.7.6830	Tb927.7.6830		trans-sialidase, putative	47.469	43.8	0	30.104	1	0.295642	0.12251	0.911828		38.2	11	1	1.1084	1.3757		1	3726100	1896900	1829200	32.6	10	1	1.0141	1.2752		1	3641800	1522300	2119500	43.8	12	1	1.22465	1.05412		1	3510200	1827200	1683000
2664	Tb927.8.1420	Tb927.8.1420	Tb927.8.1420	ACAD	acyl-CoA dehydrogenase, mitochondrial precursor, putative	55.982	46.2	0	279.83	1	0.0396657	0.123703	0.907621		36.8	13	13	0.84021	1.0377	5.4556	16	234520000	127880000	106640000	41.4	14	14	0.86798	1.0401	12.34	19	176000000	92606000	83399000	41.4	13	13	1.12524	1.00618	10.142	19	191160000	95506000	95652000
332	Tb927.1.4180	Tb927.1.4180	Tb927.1.4180		leucine-rich repeat protein (LRRP), putative	81.988	6.3	0	10.757	1	-0.209166	0.12385	0.907104		3.2	2	2	0.78041	0.96013	9.555	2	2732200	1561700	1170400	5.2	3	3	0.63335	0.79108	21.377	3	3121100	1771200	1349800	2.2	1	1	1.00662	0.852224		1	881460	431960	449500
1148	Tb927.11.15870	Tb927.11.15870	Tb927.11.15870		hypothetical protein, conserved	42.433	22.9	0	21.25	1	0.104312	0.124553	0.904647		13.3	3	3	0.91576	1.1069	23.437	3	12410000	6558000	5852400	17.2	4	4	0.91518	1.1046	33.679	4	14605000	7859700	6745700	15.6	5	5	1.18906	1.01599	20.504	5	21817000	16675000	5142400
2785	Tb927.8.4620	Tb927.8.4620	Tb927.8.4620	Trab7	small GTP-binding protein Rab7, putative	24.741	20.1	0	23.809	1	-0.163833	0.124576	0.904564		20.1	3	3	0.80752	0.97535	11.057	3	6396500	3461000	2935500	13.7	2	2	0.71136	0.85134	15.934	2	3195200	1959600	1235600	13.7	2	2	0.955201	0.856604	21.62	2	2587300	1299600	1287700
1693	Tb927.3.1720	Tb927.3.1720	Tb927.3.1720		hypothetical protein, conserved	11.172	43.6	0	21.299	1	-0.148766	0.124743	0.903985		35.1	3	3	0.71866	0.86739	37.847	3	32304000	19404000	12901000	43.6	4	4	0.71948	0.86542	7.5472	4	31119000	18945000	12173000	35.1	3	3	1.07394	0.977708	42.466	3	25406000	14436000	10970000
2466	Tb927.7.3200	Tb927.7.3200	Tb927.7.3200		hypothetical protein, conserved	40.195	22.3	0	72.099	1	-0.0580881	0.125682	0.900727		12.4	3	3	0.80172	0.9824	8.449	3	13372000	7561700	5810700	22.3	5	5	0.76533	0.96822	9.1766	5	26885000	14499000	12385000	13	3	3	1.05919	0.931706	10.238	3	8238200	4271600	3966600
2200	Tb927.6.1500	Tb927.6.1500	Tb927.6.1500	ADS	alkyl-dihydroxyacetone phosphate synthase	69.067	57.4	0	70.864	1	0.0294061	0.12598	0.899697		48.1	20	20	0.81361	1.0215	15.937	26	339870000	166030000	173840000	42.4	18	18	0.80031	1.0061	7.3628	22	231720000	100010000	131710000	52.9	21	21	1.17374	1.03437	12.014	25	236610000	94545000	142060000
3182	Tb927.9.6450	Tb927.9.6450	Tb927.9.6450		peroxisomal membrane protein (Pex16), putative	50.126	16.8	0	12.14	1	-0.110072	0.125988	0.899672		14.6	3	3	0.7023	0.87384	6.9292	3	12853000	6877500	5975400	8.4	2	2	0.78561	0.96487	1.805	2	9843900	5644000	4199900	14.6	3	3	1.08318	0.943396	12.673	3	11545000	6049300	5495500
1323	Tb927.11.4480	Tb927.11.4480	Tb927.11.4480	RSP4/6	Flagellar radial spoke protein 4/6	66.905	33.5	0	55.344	1	-0.0609312	0.126202	0.898933		31.6	11	11	0.79075	0.9636	10.975	12	95621000	49947000	45674000	26	10	10	0.78445	0.98376	11.928	10	111690000	61097000	50594000	22.6	8	8	1.07592	0.929368	9.772	8	53162000	27576000	25586000
1492	Tb927.11.8310	Tb927.11.8310	Tb927.11.8310	CITFA-4	class I transcription factor A, subunit 4	42.733	3.9	0.00069881	2.9979	1	-0.799321	0.126398	0.898261		0	0	0				0	0	0	0	3.9	1	1	0.52337	0.64238		1	921210	560260	360950	3.9	1	1	0.594601	0.514007		1	2918800	1171300	1747500
1690	Tb927.3.1680	Tb927.3.1680	Tb927.3.1680	EIF3F	Eukaryotic translation initiation factor 3 subunit F	35.191	19.2	0	9.0169	1	0.301795	0.126468	0.898021		4.7	1	1	1.1965	1.4408		1	3929000	1808100	2120900	19.2	4	4	0.98857	1.194	9.1399	5	15758000	7987900	7770100	16.7	3	3	1.26894	1.08878	18.496	3	10021000	5716600	4304000
2425	Tb927.7.2330	Tb927.7.2330	Tb927.7.2330		Protein of unknown function (DUF1663), putative	123.84	7.7	0	4.9849	1	0.0491356	0.126782	0.896942		7.7	2	2	0.83494	1.0424	0.32587	2	7763900	3962500	3801500	7.7	1	1	0.83836	1.0541		1	3808500	1990300	1818200	7.7	2	2	1.16904	1.00799	5.1308	2	5669600	3042200	2627400
2046	Tb927.5.1120	Tb927.5.1120	Tb927.5.1120	TZP656	Phage tail fibre repeat, putative	655.92	11.2	0	11.023	1	0.531432	0.127409	0.894801		8.5	3	3	1.2115	1.5575	44.463	3	4233200	2320900	1912300	6	3	3	1.068	1.3413	30.103	3	15563000	7840800	7722100	0	0	0				0	0	0	0
1648	Tb927.2.560;Tb927.7.1970;Tb927.7.1960;Tb927.7.1950;Tb927.7.2000;Tb927.7.1990;Tb927.7.1980;Tb927.4.240	Tb927.2.560	Tb927.2.560	RHS4	retrotransposon hot spot protein 4 (RHS4), putative	95.911	5.8	0.0013889	2.8722	8	0.377533	0.127724	0.893726		5.8	5	2	1.2759	1.598	6.4483	2	1758300	752660	1005600	4.9	4	1	0.90069	1.1846		1	79722	40238	39484	4.9	4	1	1.38758	1.15824		1	68269	38125	30144
697	Tb927.10.450	Tb927.10.450	Tb927.10.450	CMF62	Component of motile flagella 62	65.63	7	0	32.453	1	-0.0976314	0.127945	0.892977		4.6	2	2	0.7702	0.94754	4.4687	2	2129500	1159200	970320	4.1	2	2	0.74075	0.92177	3.494	2	3201800	1882600	1319300	0	0	0				0	0	0	0
2192	Tb927.6.1080	Tb927.6.1080	Tb927.6.1080	glxII	hydroxyacylglutathione hydrolase, putative	32.508	7.1	0.009108	1.5331	1	-0.173488	0.127994	0.892811		7.1	1	1	0.77714	0.97428		1	1733400	1031900	701470	7.1	1	1	0.67316	0.83462		1	1931600	1113600	817980	7.1	1	1	1.00313	0.857339		1	1424500	560570	863900
2870	Tb927.8.650	Tb927.8.650	Tb927.8.650		cation-transporting ATPase, putative	140.4	28.9	0	198.06	1	0.0376407	0.128445	0.891282		17.6	18	18	0.80714	1.0054	16.696	20	104610000	55296000	49315000	20.7	19	19	0.842	1.0358	13.17	23	135470000	71401000	64066000	24.2	22	22	1.19461	1.03843	17.629	27	95352000	49835000	45517000
86	Tb927.5.4380;Tb05.5K5.30	Tb927.5.4380;Tb05.5K5.30	Tb927.5.4380	KPP1	Kinetoplastid-specific Protein Phosphatase 1	71.37	6.9	0	10.43	2	0.112037	0.128556	0.890907		6.9	3	3	0.85726	1.0735	6.4354	3	9102500	4272300	4830200	5	2	2	0.84196	1.0282	22.068	2	4701000	2194500	2506500	4.2	2	2	1.30235	1.14367	26.136	2	4146900	2232500	1914400
1308	Tb927.11.3980	Tb927.11.3980	Tb927.11.3980		metallo-peptidase, Clan ME, Family M16	57.037	58.9	0	323.31	1	-0.0161223	0.128557	0.890904		56.8	25	25	0.79561	0.99423	12.879	42	1111300000	617810000	493530000	56.8	24	24	0.78117	0.99229	12.573	34	1047900000	584280000	463580000	58.9	25	25	1.09911	0.9802	10.713	35	921670000	481220000	440450000
3194	Tb927.9.7000	Tb927.9.7000	Tb927.9.7000		methyltransferase domain containing protein, putative	26.87	13.3	0.0035761	1.9882	1	0.206652	0.128775	0.890169		8.6	1	1				0	1295100	1295100	0	4.7	1	1	0.92611	1.1206		1	995890	468640	527260	13.3	2	2	1.38154	1.18841	15.319	2	4817000	2632200	2184800
2218	Tb927.6.1880	Tb927.6.1880	Tb927.6.1880	AspRS-1	aspartyl-tRNA synthetase, putative	62.989	21.2	0	66.864	1	0.166244	0.128806	0.890063		11.8	4	4	0.83615	1.0245	17.499	4	16073000	8449700	7622900	21.2	7	7	0.97718	1.1868	13.45	7	18356000	9746600	8609500	14.8	5	5	1.27575	1.1621	15.303	5	10691000	6095200	4596200
952	Tb927.11.10870	Tb927.11.10870	Tb927.11.10870	ERAP32	32 kDa ER-associated protein	27.317	16.9	0	8.0591	1	0.042513	0.129464	0.88785		16.9	4	4	0.84507	1.0523	12.585	4	19557000	10402000	9155200	10.7	3	3	0.81404	1.0274	9.0134	3	9896500	5411800	4484700	16.9	4	4	1.15802	1.01045	10.904	5	18754000	10451000	8302400
1449	Tb927.11.720;Tb11.0840	Tb927.11.720;Tb11.0840	Tb927.11.720		hypothetical protein, conserved	30.18	46.2	0	43.254	2	-0.0467511	0.129662	0.887186		42.8	7	7	0.76202	0.94421	6.1753	10	103170000	57560000	45611000	46.2	10	10	0.78902	0.98615	21.248	15	194080000	108850000	85226000	43.2	9	9	1.10229	0.974469	10.264	16	162450000	84558000	77890000
1176	Tb927.11.16490	Tb927.11.16490	Tb927.11.16490	MTAP	Methyltransferase-associated protein	44.083	7.3	0.0026578	2.3224	1	0.454309	0.130192	0.885415		7.3	1	1	1.0196	1.2835		1	2750100	1348600	1401500	7.3	1	1	1.1675	1.4626		1	2550300	1164500	1385800	0	0	0				0	0	0	0
1237	Tb927.11.2500	Tb927.11.2500	Tb927.11.2500	MCP1	Metallocarboxypeptidase 1	57.683	47.1	0	185.4	1	0.0766803	0.130511	0.884352		38.4	14	14	0.87323	1.0511	11.434	17	153300000	81159000	72140000	45.1	17	17	0.8321	1.0181	8.275	18	131400000	71356000	60045000	40.6	15	15	1.22776	1.09601	17.892	18	134440000	71882000	62553000
1512	Tb927.11.900	Tb927.11.900	Tb927.11.900	IDH	isocitrate dehydrogenase, putative	46.77	70.2	0	183.99	1	0.151497	0.130529	0.884293		69.7	24	23	0.93774	1.168	13.041	39	692370000	356170000	336200000	67.3	24	23	0.92114	1.1486	12.956	38	588580000	308170000	280400000	67.1	22	21	1.15768	1.02142	15.009	46	550660000	295250000	255420000
3226	Tb927.9.8410	Tb927.9.8410	Tb927.9.8410	J27	chaperone protein DnaJ, putative	35.594	50.3	0	71.672	1	0.0406382	0.13056	0.884191		45.5	14	14	0.81696	1.0128	14.476	17	248980000	135080000	113900000	42.5	14	14	0.80389	1.0218	5.6237	16	274010000	152520000	121490000	47.3	13	13	1.17434	1.0515	22.176	17	236220000	129590000	106630000
973	Tb927.11.11370;Tb927.11.11360	Tb927.11.11370;Tb927.11.11360	Tb927.11.11370	RACK1	receptor for activated C kinase 1	34.69	77.4	0	135.19	2	0.123185	0.130601	0.884054		65.4	16	16	0.8648	1.0589	8.1451	25	295350000	158020000	137330000	69.5	16	16	0.85677	1.0463	6.0697	20	255170000	134550000	120620000	77.4	20	20	1.30998	1.1661	31.794	29	299040000	158670000	140370000
2605	Tb927.7.6850	Tb927.7.6850	Tb927.7.6850	TS	trans-sialidase	84.543	40.5	0	129.88	1	0.0756316	0.131053	0.882552		35.4	16	6	0.83422	1.0131	13.635	6	45337000	23722000	21615000	31.1	15	6	0.88589	1.089	4.5745	6	47560000	24530000	23030000	38.7	18	7	1.23393	1.06077	22.629	7	42737000	21775000	20962000
1817	Tb927.3.5010	Tb927.3.5010	Tb927.3.5010		hypothetical protein, conserved	23.423	38.3	0	25.618	1	-0.0586122	0.132139	0.878971		27.5	6	6	0.75077	0.93762	14.159	8	35239000	19082000	16158000	34.2	9	9	0.78107	0.99098	7.2446	12	38850000	20620000	18230000	37.3	8	8	1.11658	0.952744	8.0959	7	25127000	12646000	12481000
1102	Tb927.11.14700	Tb927.11.14700	Tb927.11.14700		hypothetical protein, conserved	61.94	22.5	0	43.155	1	0.101661	0.132531	0.877683		16.3	5	5	0.82581	1.0167	24.685	5	24996000	13072000	11924000	19.6	6	6	0.91613	1.1206	18.069	6	24466000	12776000	11690000	17.4	5	5	1.20305	1.08434	8.4786	5	20149000	10391000	9757600
2322	Tb927.6.4320	Tb927.6.4320	Tb927.6.4320		Protein of unknown function (DUF2817), putative	44.423	44.4	0	43.371	1	-0.0324158	0.132575	0.877537		44.4	13	13	0.79836	0.98907	33.822	16	137700000	74871000	62826000	35.6	10	10	0.80377	0.98418	7.7537	13	115890000	62671000	53215000	30.8	9	9	1.06598	0.960338	10.318	10	60342000	30446000	29897000
1399	Tb927.11.6140;Tb927.3.4360	Tb927.11.6140	Tb927.11.6140		40S ribosomal protein S15A, putative	14.645	24.6	0	22.259	2	0.200057	0.132778	0.876873		24.6	3	3	1.0129	1.2714	15.635	4	37771000	18993000	18778000	24.6	3	3	0.8562	1.0467	22.227	2	29984000	14488000	15497000	24.6	3	3	1.27626	1.13911	21.437	4	31210000	16956000	14254000
3020	Tb927.9.13030	Tb927.9.13030	Tb927.9.13030		QA-SNARE protein putative	35.982	23.9	0	13.313	1	0.0914158	0.133272	0.875262		20.7	5	5	0.8137	1.0119	24.782	5	17625000	10010000	7615300	13.8	4	4	0.90092	1.095	16.031	4	7772500	3916400	3856100	11.5	3	3	1.21893	1.09145	18.985	3	11330000	5663000	5667100
2113	Tb927.5.2820	Tb927.5.2820	Tb927.5.2820	NEK6	Serine/threonine-protein kinase NEK6, putative	111.62	6.3	0	28.933	1	-0.182992	0.134109	0.872542		3.6	2	2	0.63939	0.7945	45.22	2	6310000	3498600	2811400	4.9	3	3	0.72957	0.92	34.248	3	6899900	4181000	2718900	6.3	4	4	1.08481	0.935104	32.648	4	5909100	3076000	2833100
236	Tb927.10.14890;Tb11.v5.0636	Tb927.10.14890;Tb11.v5.0636	Tb927.10.14890	KIFC1	C-terminal motor kinesin, putative	90.8	17.9	0	57.209	2	-0.234985	0.134412	0.871561		8.3	4	4	0.61428	0.75843	18.521	4	12154000	7275700	4878400	15.4	7	7	0.76485	0.95526	5.3045	6	17032000	9971500	7060100	10	5	5	0.959325	0.84674	55.384	4	7926700	4083400	3843300
3133	Tb927.9.4190	Tb927.9.4190	Tb927.9.4190	ACS1	fatty acyl CoA syntetase 1	78.959	51.6	0	135.15	1	0.0513028	0.134496	0.87129		48.7	26	26	0.8213	1.0176	8.4309	31	490410000	267120000	223280000	40.4	23	23	0.82903	1.0252	13.461	25	389410000	206050000	183360000	48.1	27	27	1.18958	1.06646	8.3144	32	442060000	236540000	205520000
361	Tb927.10.10140	Tb927.10.10140	Tb927.10.10140	PFC19	paraflagellar rod component, putative	37.014	51.1	0	56.669	1	-0.0385345	0.134552	0.871111		46.5	9	9	0.77581	0.97919	8.3019	13	301710000	168230000	133480000	48.3	9	9	0.79199	0.9888	7.4116	12	281970000	158340000	123630000	48.3	9	9	1.09652	0.953289	11.951	15	275110000	145810000	129290000
2714	Tb927.8.2550	Tb927.8.2550	Tb927.8.2550	PRI1	mitochondrial DNA primase	69.862	15.1	0	8.4954	1	0.0962273	0.134706	0.870613		5.4	1	1	0.90688	1.1282		1	1859200	831480	1027800	3.7	1	1	0.78497	1.0326		1	23145000	12282000	10864000	9.7	4	4	1.2102	1.04854	10.155	3	17535000	9672700	7862100
380	Tb927.10.10780	Tb927.10.10780	Tb927.10.10780		hypothetical protein, conserved	23.3	31.3	0	15.404	1	0.0924843	0.13492	0.869924		27.6	4	4	0.90834	1.1155	8.3758	4	32066000	17855000	14211000	27.6	4	4	0.86901	1.0669	5.8378	4	36800000	19184000	17617000	22.4	4	4	1.17266	1.01842	5.544	4	22387000	11594000	10793000
1685	Tb927.3.1430	Tb927.3.1430	Tb927.3.1430	J46	chaperone protein DnaJ, putative	43.049	8.9	0	5.8773	1	0.170672	0.135184	0.869076		8.9	2	2	0.97622	1.167	4.7063	2	2659400	1296600	1362800	4.2	1	1	0.85021	1.0224		1	1595500	846460	749090	4.2	1	1	1.33872	1.1952		1	2664800	1518000	1146800
1898	Tb927.4.1810	Tb927.4.1810	Tb927.4.1810	MRPL33	mitochondrial ribosomal protein L33	13.015	11.4	0.0072532	1.6047	1	-0.0706834	0.135209	0.868993		11.4	1	1	0.80051	0.9623		1	2601500	1458300	1143200	11.4	1	1	0.78108	0.94218		1	2798100	1484800	1313400	0	0	0				0	0	0	0
1042	Tb927.11.13360	Tb927.11.13360	Tb927.11.13360		AAA ATPase, putative	141.17	7.1	0	11.798	1	0.140647	0.135277	0.868777		2.7	2	2	0.96458	1.179	21.011	2	2611500	1240900	1370600	6	4	4	0.84602	1.0265	6.2676	4	12324000	6185000	6139300	1.6	1	1	1.29221	1.10699		1	939510	533550	405970
1592	Tb927.2.3180;Tb11.v5.0782	Tb927.2.3180;Tb11.v5.0782	Tb927.2.3180	KPAF1	kinetoplast polyadenylation/uridylation factor 1	114.38	49.9	0	177.46	2	0.0379296	0.135353	0.868532		31	23	23	0.84919	1.0416	8.8629	24	120790000	65273000	55519000	41.2	30	30	0.82714	1.0335	15.256	33	149530000	79740000	69789000	39.6	26	26	1.16896	1.00518	19.814	29	109710000	57101000	52604000
844	Tb927.10.8430	Tb927.10.8430	Tb927.10.8430		40S ribosomal protein S12, putative	16.061	66.2	0	53.502	1	0.119738	0.13579	0.867133		66.2	7	7	0.86741	1.0736	20.581	10	223590000	118330000	105270000	66.2	8	8	0.84118	1.0312	9.1295	11	145250000	75929000	69316000	65.5	6	6	1.35544	1.15864	14.581	9	125070000	71222000	53846000
2429	Tb927.7.2410	Tb927.7.2410	Tb927.7.2410		Dynamin family, putative	66.378	40	0	121	1	0.0409996	0.136044	0.866319		31.8	13	13	0.82463	1.0328	8.763	17	87419000	48010000	39409000	36.7	17	17	0.82837	1.0476	15.138	21	98505000	51028000	47477000	33.5	14	14	1.18289	1.0065	16.626	18	78244000	40115000	38129000
436	Tb927.10.12540	Tb927.10.12540	Tb927.10.12540	NDUFS1	NADH-ubiquinone oxidoreductase complex I subunit, putative	33.754	15.2	0	8.8186	1	-0.0888058	0.136295	0.86552		4	1	1	0.73166	0.9278		1	1724600	1002700	721860	11.2	2	2	0.76617	0.95297	13.89	2	6187800	3084900	3102800	0	0	0				0	0	0	0
766	Tb927.10.6510;Tb927.10.6400	Tb927.10.6510;Tb927.10.6400	Tb927.10.6510	HSP60	chaperonin HSP60, mitochondrial precursor	59.503	82.4	0	323.31	2	0.02175	0.136415	0.865138		82.4	48	47	0.81231	1.0043	6.0472	114	10669000000	5825400000	4843200000	79.2	45	45	0.8286	1.0152	9.1922	108	8294800000	4498200000	3796600000	77.8	44	44	1.15121	1.02619	8.1742	122	7737000000	4098800000	3638100000
1792	Tb927.3.4380	Tb927.3.4380	Tb927.3.4380	SAM50	sorting assembly machinery 50 kDa subunit, putative	53.558	25.1	0	56.514	1	-0.140282	0.136966	0.863388		13.8	4	4	0.73065	0.91373	18.027	4	17922000	10150000	7772200	23.6	7	7	0.67741	0.84351	15.316	7	24283000	14146000	10137000	23.2	7	7	1.1131	0.96918	22.766	7	23320000	12799000	10520000
874	Tb927.10.9280;Tb11.v5.0485	Tb927.10.9280;Tb11.v5.0485	Tb927.10.9280		hypothetical protein, conserved	107.84	8.8	0	10.791	2	-0.0498894	0.137154	0.862792		5.2	4	4	0.78096	0.93935	6.5835	4	8034700	4371900	3662800	7.5	5	5	0.78163	0.97444	13.182	5	9254400	5071700	4182600	5	4	4	1.12551	0.984834	22.966	4	6700200	3606300	3093900
1991	Tb927.4.4490	Tb927.4.4490	Tb927.4.4490	MRPE	multidrug resistance protein E	193.8	27.6	0	152.35	1	-0.0465532	0.137531	0.861601		24.3	27	27	0.7773	0.97671	27.92	30	201790000	115750000	86036000	19.3	23	23	0.79134	0.98542	13.794	27	171390000	96494000	74891000	18.4	21	21	1.07817	0.943129	9.6722	29	180700000	97714000	82988000
2969	Tb927.9.11280	Tb927.9.11280	Tb927.9.11280		unspecified product	35.601	11.7	0	8.2244	1	-0.279369	0.137557	0.861516		11.7	3	3	0.70053	0.87279	14.565	2	9921800	5327900	4593900	4.6	1	1	0.5631	0.70301	12.937	2	5767300	3506700	2260600	11.7	3	3	1.06165	0.91166	26.349	4	10178000	5062200	5116100
3043	Tb927.9.14070	Tb927.9.14070	Tb927.9.14070		short-chain dehydrogenase, putative	51.103	33.3	0	55.294	1	-0.0964218	0.137681	0.861125		33.3	10	10	0.75016	0.9516	15.129	12	59862000	33024000	26838000	30.9	9	9	0.72385	0.88591	10.294	11	53321000	30443000	22878000	33.3	9	9	1.13411	0.970685	8.5797	11	47942000	24841000	23101000
1571	Tb927.2.1890	Tb927.2.1890	Tb927.2.1890	ATG3	E2-like ubiquitin-conjugation enzyme	33.628	14.7	0	14.192	1	0.24133	0.138029	0.860029		14.7	2	2	0.79592	1.0287	0.48697	3	1695300	936180	759090	8.9	1	1	1.0489	1.2743		1	2193500	1006300	1187100	8.9	1	1	1.40424	1.26003		1	1596800	1062200	534550
90	Tb927.5.4420;Tb05.5K5.70	Tb927.5.4420;Tb05.5K5.70	Tb927.5.4420		nucleolar RNA helicase II, putative	68.786	53	0	107.69	2	-0.0497452	0.138438	0.858746		41	16	16	0.78662	0.98976	14.586	21	156000000	87468000	68528000	43	17	17	0.76729	0.94176	7.6059	23	221310000	125670000	95634000	41.1	16	16	1.09614	0.967399	10.849	24	197530000	99064000	98462000
3201	Tb927.9.7180	Tb927.9.7180	Tb927.9.7180		adenosine monophosphate deaminase, putative	189.71	2.6	0	7.855	1	-0.186124	0.138439	0.858741		1.8	2	2	0.74293	0.90438	4.6455	2	4344000	2490300	1853600	0	0	0				0	0	0	0	1.6	2	2	0.962464	0.854263	17.84	2	2455500	1037000	1418500
825	Tb927.10.8020	Tb927.10.8020	Tb927.10.8020	POP	prolyl endopeptidase	77.624	43.7	0	96.894	1	0.0940802	0.138759	0.857739		37.5	19	19	0.86179	1.0508	11.084	20	152170000	83134000	69039000	32.8	18	18	0.85283	1.0283	12.052	19	121060000	67956000	53101000	37.5	19	19	1.25672	1.12544	8.5201	20	125190000	66715000	58470000
2903	Tb927.8.7440	Tb927.8.7440	Tb927.8.7440		lipase, putative	40.795	5.4	0	5.1697	1	-0.225313	0.138973	0.857071		5.4	2	2	0.61693	0.76849	1.7365	2	4615100	2612300	2002900	5.4	2	2	0.67395	0.84617	8.553	2	4415700	2487200	1928500	5.4	2	2	1.10424	0.962557	9.6146	2	3851900	2138600	1713300
3011	Tb927.9.12770	Tb927.9.12770	Tb927.9.12770	KPAF3	Kinetoplast polyadenylation factor 3	116.54	33.9	0	120.2	1	0.0715445	0.139043	0.856851		22.4	16	16	0.88316	1.0909	15.642	17	64514000	33593000	30921000	23.5	15	15	0.84887	1.0474	17.474	18	67725000	36866000	30859000	20.2	13	13	1.16475	1.01558	16.584	16	63696000	33848000	29848000
1378	Tb927.11.570	Tb927.11.570	Tb927.11.570		DnaJ domain containing protein, putative	21.079	43.9	0	11.427	1	-0.038662	0.139106	0.856655		37.4	4	4	0.79675	0.9776	21.186	4	25299000	14262000	11037000	37.4	4	4	0.78497	0.99024	24.994	4	20900000	11602000	9298200	18.7	3	3	1.08657	0.953198	6.807	2	11307000	5807400	5499700
1426	Tb927.11.6640	Tb927.11.6640	Tb927.11.6640	CYB5	cytochrome b5, putative	14.754	54.9	0	9.3112	1	-0.211024	0.139371	0.855827		26.3	3	3	0.67773	0.83464	13.857	3	28095000	16948000	11147000	18.8	2	2	0.63636	0.79395	20.543	2	13495000	8220300	5275200	47.4	3	3	1.11694	0.973047	6.7522	3	20410000	10090000	10320000
2411	Tb927.7.2070	Tb927.7.2070	Tb927.7.2070		heat shock protein DNAJ, putative	36.377	25.6	0	9.0471	1	0.165321	0.139668	0.854903		25.6	5	5	0.99845	1.214	39.584	5	17080000	8494200	8585900	19.8	4	4	0.90259	1.1295	13.373	4	10884000	5450000	5434000	11.3	3	3	1.19914	1.02848	25.127	3	11270000	6069600	5200700
1667	Tb927.3.1040	Tb927.3.1040	Tb927.3.1040		hypothetical protein, conserved (pseudogene),hypothetical protein, conserved, interrupted	46.322	30.2	0	51.02	1	-0.118164	0.139789	0.854527		26.6	7	7	0.74685	0.93571	21.402	8	24236000	13450000	10786000	26.4	6	6	0.69136	0.8628	22.104	7	19877000	10169000	9707700	16.6	5	5	1.08794	0.968804	20.156	5	9322300	5134400	4188000
1713	Tb927.3.2130	Tb927.3.2130	Tb927.3.2130		RNA pseudouridylate synthase, putative	81.531	21.7	0	36.511	1	-0.0880085	0.140054	0.853703		11.9	6	6	0.73598	0.90846	9.1406	6	12141000	6875500	5265400	21.7	10	10	0.7399	0.92694	16.747	10	21402000	11420000	9982000	13.8	6	6	1.14579	0.988924	2.2416	7	14878000	6213700	8663900
1797	Tb927.3.4580	Tb927.3.4580	Tb927.3.4580		hypothetical protein, conserved	95.498	3.4	0	22.394	1	0.140935	0.140486	0.852368		3.4	2	2	0.95755	1.1946	14.358	2	3827300	2166100	1661200	1.6	1	1	0.83171	1.0428		1	1217700	571840	645880	1.6	1	1	1.23808	1.0761		1	1156200	634610	521640
87	Tb927.5.4390;Tb05.5K5.40	Tb927.5.4390;Tb05.5K5.40	Tb927.5.4390		hypothetical protein, conserved	15.063	60	0	14.72	2	-0.103312	0.140728	0.85162		60	5	5	0.70212	0.87878	8.2741	5	29394000	16710000	12684000	54.8	4	4	0.75447	0.94347	7.6419	4	20741000	11273000	9467300	31.9	3	3	1.12414	0.972952	8.6783	3	16613000	8520400	8092200
2103	Tb927.5.2570	Tb927.5.2570	Tb927.5.2570	EIF3B	eukaryotic translation initiation factor 3 subunit b	79.81	26.7	0	26.199	1	0.117134	0.141045	0.850642		13.8	6	6	0.87163	1.0892	11.081	6	26521000	13695000	12825000	20.7	10	10	0.83185	1.0201	24.512	11	45490000	24467000	21023000	13.1	6	6	1.28609	1.14824	10.314	6	23636000	13672000	9964100
2435	Tb927.7.2590	Tb927.7.2590	Tb927.7.2590		prefoldin, putative	18.777	25.3	0	11.079	1	0.0880379	0.141519	0.849186		25.3	2	2	0.80514	1.0097		1	4192500	2046900	2145600	25.3	2	2	0.87329	1.0947		1	3610000	1656600	1953400	15.9	1	1	1.28748	1.08647		1	3389600	1555000	1834700
1736	Tb927.3.2900	Tb927.3.2900	Tb927.3.2900	EIF2A	eukaryotic translation initiation factor 2 subunit alpha	46.824	39.7	0	34.513	1	0.0748547	0.141766	0.848428		29.2	7	7	0.87658	1.0596	23.796	7	38390000	19992000	18398000	29.7	7	7	0.81679	1.0113	15.8	7	31475000	17165000	14310000	28.2	7	7	1.26526	1.09038	11.541	7	31099000	16547000	14552000
3216	Tb927.9.8420;Tb927.9.8070	Tb927.9.8420;Tb927.9.8070	Tb927.9.8420		QM-like protein	24.736	39	0	49.101	2	0.105882	0.142505	0.846171		32.4	7	7	0.8537	1.0674	3.4277	9	93232000	51083000	42149000	39	9	9	0.80623	1.0243	12.044	10	104790000	57890000	46899000	39	8	8	1.32429	1.1399	11.088	9	71693000	40400000	31292000
2626	Tb927.7.7250	Tb927.7.7250	Tb927.7.7250		Ankyrin repeats (3 copies), putative	142.4	3.5	0	11.372	1	-0.0857135	0.142557	0.846011		0.8	1	1	0.7357	0.89941		1	1312700	722210	590540	2.7	2	2	0.80673	0.98075		1	970570	542260	428310	2.4	2	2	1.08864	0.948587	24.323	2	2439700	1240700	1199100
3079	Tb927.9.1720	Tb927.9.1720	Tb927.9.1720		peroxisomal membrane protein 4, putative	25.459	5.4	0	8.1438	1	-0.15738	0.142996	0.844678		5.4	1	1	0.65607	0.82613		1	2761100	1643400	1117700	5.4	1	1	0.71484	0.89958		1	2632500	1289800	1342700	5.4	1	1	1.11692	0.970026		1	2255500	1107700	1147800
2510	Tb927.7.3980	Tb927.7.3980	Tb927.7.3980		tc40 antigen-like	97.32	25.7	0	49.036	1	0.0752801	0.143943	0.841809		18.9	11	11	0.81975	1.0107	10.199	13	45384000	24971000	20413000	15.6	9	9	0.868	1.0908	24.949	10	39764000	21522000	18242000	11.5	8	8	1.23547	1.06076	29.666	10	36673000	20279000	16394000
1944	Tb927.4.3060	Tb927.4.3060	Tb927.4.3060		hypothetical protein, conserved	17.732	21.6	0	16.833	1	-0.258541	0.144116	0.841287		21.6	5	5	0.60017	0.75199	9.5282	7	92872000	55982000	36891000	21.6	5	5	0.63272	0.80079	3.9402	6	85541000	50908000	34634000	14.9	2	2	1.13965	0.970026	15.815	5	48272000	24409000	23863000
1961	Tb927.4.360	Tb927.4.360	Tb927.4.360		1,2-Dihydroxy-3-keto-5-methylthiopentene dioxygenase, putative	33.47	23.2	0	22.952	1	0.0651705	0.144138	0.841222		23.2	5	5	0.86036	1.0715	10.026	5	26577000	13668000	12909000	23.2	5	5	0.84951	1.0613	12.246	6	28026000	15160000	12866000	23.2	5	5	1.16486	1.00699	14.109	6	24379000	12647000	11731000
2021	Tb927.4.590	Tb927.4.590	Tb927.4.590		PQQ-like domain/Protein of unknown function (DUF1620), putative	88.024	53.8	0	119.51	1	0.0600663	0.144252	0.840878		39	17	17	0.88297	1.0711	8.2107	22	194480000	104250000	90227000	41.8	19	19	0.81633	1.0081	8.8457	23	166210000	89030000	77179000	39.2	18	18	1.17601	1.04933	8.6871	23	149040000	80133000	68906000
1294	Tb927.11.3730	Tb927.11.3730	Tb927.11.3730	LeuRS	leucyl-tRNA synthetase, putative	121.82	30	0	101.16	1	0.0404416	0.145078	0.838397		24.3	17	17	0.83642	1.032	18.178	17	105800000	56293000	49512000	28.3	19	19	0.82165	1.0057	37.851	19	116580000	65054000	51522000	22.4	14	14	1.2192	1.04803	15.283	16	81997000	43817000	38180000
1679	Tb927.3.1300	Tb927.3.1300	Tb927.3.1300		hypothetical protein, conserved	46.085	7.8	0	16.989	1	0.389855	0.145185	0.838077		7.8	2	2	0.8539	1.091	24.668	3	2151300	1218000	933270	3.7	1	1	1.3151	1.6244	28.976	2	414620	193810	220810	3.7	1	1	1.48339	1.26928		1	137850	79679	58170
1021	Tb927.11.12880	Tb927.11.12880	Tb927.11.12880	POMP17	Present in the outer mitochondrial membrane proteome 17	123.3	26.1	0	151.5	1	0.0643315	0.146069	0.835442		23.1	17	13	0.81507	1.0132	12.989	15	52547000	28272000	24275000	22.7	17	10	0.82934	1.0421	14.801	12	43429000	22291000	21137000	23.8	18	12	1.24418	1.08266	12.436	16	44511000	23507000	21004000
2339	Tb927.6.4710	Tb927.6.4710	Tb927.6.4710		calmodulin, putative	74.294	18.6	0	70.855	1	-0.0449645	0.146096	0.83536		11.3	5	5	0.79222	0.98372	14.053	5	19568000	11059000	8509500	13.8	6	6	0.82187	0.98108	17.258	6	20723000	10822000	9900900	12.9	6	6	1.09778	0.943663	14.69	7	21973000	10354000	11619000
1004	Tb927.11.12210	Tb927.11.12210	Tb927.11.12210		Domain of unknown function (DUF4586), putative	32.43	26.5	0	34.37	1	-0.0503185	0.146169	0.835143		26.5	5	5	0.77391	0.94346	14.838	4	7946400	4409300	3537100	22.7	4	4	0.77115	0.96112	13.075	3	6507500	3516100	2991400	18.6	3	3	1.1417	0.993246	2.5173	2	4635100	2466200	2168900
3095	Tb927.9.2390	Tb927.9.2390	Tb927.9.2390		hypothetical protein, conserved	22.31	47.5	0	28.391	1	0.0673589	0.146645	0.833731		24.7	5	5	0.81288	1.0221	10.82	7	43200000	22487000	20713000	38.4	7	7	0.87291	1.0905	9.5571	8	39032000	21724000	17308000	35.9	7	7	1.2027	1.03208	11.099	8	30165000	16167000	13998000
140	Tb927.7.4780;Tb11.v5.0161	Tb927.7.4780;Tb11.v5.0161	Tb927.7.4780		conserved hypothetical protein, putative	18.274	13.1	0	3.5648	2	0.381533	0.14809	0.829474		13.1	1	1	1.0699	1.3467		1	3248300	1548900	1699400	13.1	1	1	1.2464	1.5603		1	2542200	1135400	1406800	13.1	1	1	1.22435	1.05216		1	2104100	1140100	963930
2314	Tb927.6.4180	Tb927.6.4180	Tb927.6.4180	POMP32	FUN14 family, putative	16.327	42.3	0	39.168	1	-0.129196	0.148093	0.829467		31.5	4	4	0.80074	0.98173	11.445	7	24734000	14197000	10538000	42.3	5	5	0.72762	0.90695	7.6595	7	18260000	10738000	7522500	42.3	5	5	1.01175	0.858516	12.212	8	33115000	15913000	17202000
3230	Tb927.9.8720	Tb927.9.8720	Tb927.9.8720	FBPase	fructose-1,6-bisphosphatase	38.534	49.1	0	133.32	1	-0.0428912	0.148328	0.828778		46.3	14	14	0.80559	0.97583	12.099	23	501280000	277120000	224170000	46.3	14	14	0.8018	0.98963	10.387	24	469570000	257230000	212340000	45.4	14	14	1.04214	0.947149	9.4483	24	393600000	204720000	188880000
2068	Tb927.5.1700	Tb927.5.1700	Tb927.5.1700	RPA2	replication Factor A 28 kDa subunit, putative	27.593	36.1	0	26.473	1	-0.131462	0.148538	0.828163		17.3	4	4	0.76997	0.95694	6.891	4	32606000	19031000	13575000	27.8	4	4	0.74602	0.94237	24.439	4	41175000	23169000	18006000	25.5	5	5	0.970026	0.843668	10.484	4	39112000	19592000	19519000
298	Tb927.1.1670;Tb11.v5.0887	Tb927.1.1670	Tb927.1.1670		ARM-like helical domain-containing protein	120.87	4.2	0	3.7393	2	0.196099	0.149263	0.826046		3.1	2	2	0.97086	1.1834	16.993	2	2110300	1061800	1048500	2.5	2	2	0.91309	1.109	18.694	2	2945700	1405800	1539900	0	0	0				0	0	0	0
1166	Tb927.11.16220	Tb927.11.16220	Tb927.11.16220		Cytochrome b-c1 complex subunit, putative	22.002	15.5	0	10.123	1	0.28326	0.149264	0.826045		7	1	1	1.0887	1.3526		1	3623800	1645800	1978000	7	1	1	1.0311	1.2976		1	2707000	1459600	1247400	15.5	2	2	1.1997	1.02683	27.316	2	4414200	2451600	1962600
640	Tb927.10.2900;Tb11.v5.0837	Tb927.10.2900;Tb11.v5.0837	Tb927.10.2900	KAP95	importin beta-1 subunit, putative	95.068	15.4	0	20.621	2	0.265034	0.149367	0.825744		3.9	2	2	1.1271	1.3856	30.93	2	2804400	1180100	1624400	12.2	6	6	1.0057	1.1933	27.992	6	12152000	6221100	5930600	5.7	3	3	1.22293	1.04945	5.7985	3	6060800	3460400	2600400
686	Tb927.10.4000	Tb927.10.4000	Tb927.10.4000		methylglutaconyl-CoA hydratase, mitochondrial precursor, putative	29.195	67.9	0	48.272	1	-0.0668328	0.149403	0.825639		65	12	12	0.7437	0.93204	9.9701	17	330790000	185680000	145110000	59.6	11	11	0.75408	0.9394	17.166	13	195750000	109320000	86430000	59.9	13	13	1.13903	0.993937	11.701	18	230680000	122650000	108020000
3099	Tb927.9.2560	Tb927.9.2560	Tb927.9.2560		TLC domain containing protein, putative	32.586	9.2	0	21.656	1	0.0709318	0.14944	0.825533		6	1	1	0.89677	1.0829		1	3256600	1644800	1611800	6	1	1	0.83671	1.0077		1	2824100	1374700	1449400	9.2	2	2	1.20716	1.06203	1.051	2	3883600	2070400	1813300
2283	Tb927.6.3570	Tb927.6.3570	Tb927.6.3570		tubulin-tyrosine ligase-like protein, conserved	71.692	13.7	0	12.622	1	0.293988	0.14965	0.824924		9.3	3	3	0.84302	1.0705	7.9307	2	4991700	2636900	2354800	6.5	2	2	0.94267	1.1869	29.001	2	6941100	3568100	3373000	3.9	2	2	1.66564	1.45043	26.295	2	1998000	1153400	844550
1258	Tb927.9.9210;Tb927.11.3000	Tb927.9.9210;Tb927.11.3000	Tb927.9.9210		60S ribosomal protein L37, putative	10.1	10.7	0.004519	1.9069	2	0.137746	0.149736	0.824673		10.7	1	1	0.90302	1.1268	2.0694	2	14793000	7594500	7198200	10.7	1	1	0.93536	1.1652		1	6430600	3397700	3032900	10.7	1	1	1.15144	1.01426		1	4289100	2380100	1909100
1870	Tb927.4.1090	Tb927.4.1090	Tb927.4.1090		endosomal integral membrane protein, putative	69.939	8.2	0.0020074	2.4321	1	0.292938	0.149881	0.824253		4.4	1	1	1.1575	1.4368		1	2850500	1207700	1642900	8.2	2	2	0.97663	1.2114	10.222	2	5545700	2926100	2619600	4.4	1	1	1.24188	1.05649		1	2928000	1939900	988080
1518	Tb927.11.9220	Tb927.11.9220	Tb927.11.9220	RPN2	proteasome regulatory non-ATP-ase subunit 2	106.51	9.4	0	52.854	1	0.172737	0.149886	0.824239		8.3	4	4	0.97808	1.1847	38.628	4	6682700	3811400	2871300	7.7	3	3	0.8389	1.015	33.213	3	4282300	2241300	2041100	8.8	4	4	1.35369	1.19103	13.65	5	8847800	4802800	4045000
570	Tb927.10.15790	Tb927.10.15790	Tb927.10.15790	COX19	cytochrome c oxidase assembly protein COX19, putative	16.775	43.4	0	10.342	1	-0.127372	0.150335	0.82294		43.4	4	4	0.73848	0.92072	8.487	5	29675000	16785000	12890000	28.3	3	3	0.68467	0.8538	16.979	3	16194000	8811700	7381900	43.4	4	4	1.12801	0.976086	4.8781	6	22503000	11448000	11055000
3190	Tb927.9.6870	Tb927.9.6870	Tb927.9.6870	RBSR1	RNA-binding protein, putative	17.565	30.4	0	7.9366	1	0.236122	0.151428	0.819795		9.5	1	1	0.87562	1.132		1	1399600	762020	637570	20.9	2	2	0.91941	1.2255	8.6701	3	11568000	5844800	5723100	0	0	0				0	0	0	0
565	Tb927.10.15660	Tb927.10.15660	Tb927.10.15660		hypothetical protein, conserved	85.608	26.3	0	123.13	1	0.1146	0.152002	0.818149		18	8	8	0.93382	1.1571	26.32	7	15490000	8360500	7129500	20.4	7	7	0.82373	1.027	23.749	8	16214000	9284300	6930200	10.9	6	6	1.18704	1.06795	24.992	6	11876000	6385600	5490600
1933	Tb927.4.2700	Tb927.4.2700	Tb927.4.2700		Hydroxymethylglutaryl-CoA lyase, mitochondrial, putative	47.272	44.5	0	57.807	1	-0.0639588	0.152508	0.816706		38.5	11	11	0.74185	0.92242	15.709	12	48757000	27278000	21478000	32.7	9	9	0.76969	0.96191	9.7263	11	45153000	25614000	19539000	31.8	8	8	1.13162	0.98668	8.8978	9	39700000	20974000	18726000
3057	Tb927.9.15050	Tb927.9.15050	Tb927.9.15050	DRC4	nexin-dynein regulatory complex 4	54.165	2.4	0	5.6028	1	-0.0910322	0.15256	0.816561		2.4	1	1	0.77623	0.96321		1	2517600	1366500	1151000	2.4	1	1	0.77654	0.96766		1	2300700	1353500	947180	2.4	1	1	1.03345	0.887863		1	1969200	1025500	943740
948	Tb927.11.10910;Tb927.11.10790	Tb927.11.10910;Tb927.11.10790	Tb927.11.10910		40S ribosomal protein SA, putative	27.609	59.4	0	64.834	2	0.119767	0.152638	0.816337		51.6	6	6	0.85114	1.0432	14.636	8	334130000	177900000	156230000	56.1	7	7	0.83104	1.0516	9.6714	10	164500000	90862000	73643000	54.5	8	8	1.31075	1.16934	14.506	11	153110000	87305000	65805000
2025	Tb927.4.630	Tb927.4.630	Tb927.4.630	MIC34	MICOS complex subunit MIC34	33.88	55.8	0	14.388	1	-0.0989146	0.152769	0.815965		38.5	6	6	0.71536	0.88797	10.723	6	54817000	29817000	25000000	40.9	10	10	0.75543	0.92954	15.927	10	47056000	27740000	19316000	32.9	7	7	1.13358	0.986291	11.336	8	37854000	19994000	17860000
868	Tb927.10.9150	Tb927.10.9150	Tb927.10.9150		hypothetical protein, conserved	33.243	56.7	0	64.648	1	-0.088064	0.153584	0.813653		56.7	8	8	0.80047	0.9819	21.923	10	84013000	47222000	36791000	41.3	6	6	0.71951	0.89457	16.874	6	27543000	14886000	12657000	52.3	7	7	1.12116	0.947957	17.9	7	32887000	17097000	15790000
2043	Tb927.5.1060	Tb927.5.1060	Tb927.5.1060		mitochondrial processing peptidase, beta subunit, putative	54.122	77.7	0	317.61	1	-0.0599897	0.153818	0.812993		76.3	25	25	0.75742	0.92729	15.39	38	1003300000	565560000	437690000	58.3	20	20	0.7731	0.96317	5.1034	34	872100000	484960000	387140000	64.2	20	20	1.13968	0.988338	8.8994	36	782730000	413230000	369500000
829	Tb927.10.8080	Tb927.10.8080	Tb927.10.8080		Uncharacterized conserved protein (DUF2042), putative	82.38	29.6	0	85.308	1	-0.113201	0.154167	0.812009		23.5	12	12	0.81106	0.97281	14.271	12	55662000	31388000	24274000	19.9	9	9	0.70976	0.86458	9.2868	12	71065000	34799000	36266000	22.7	11	11	1.06808	0.939585	9.3961	13	46732000	24746000	21986000
2384	Tb927.7.1270;Tb927.7.1250	Tb927.7.1270;Tb927.7.1250	Tb927.7.1270		hypothetical protein, conserved	35.715	11.3	0	20.284	2	0.137135	0.154522	0.81101		11.3	2	2	0.94766	1.1543	57.921	2	3408100	1614500	1793600	11.3	2	2	0.83757	1.0105	9.0448	3	4473600	2467700	2006000	4.6	1	1	1.31418	1.14022		1	1308200	695000	613170
2815	Tb927.8.5420	Tb927.8.5420	Tb927.8.5420		methyltransferase domain containing protein, putative	46.375	9.9	0	59.248	1	0.164808	0.154964	0.809769		9.9	3	3	0.88585	1.0971	17.4	2	3910900	2049600	1861400	9.9	3	3	0.98814	1.2356	39.381	3	5343900	2812400	2531500	9.9	3	3	1.20185	1.03923	11.705	3	4376300	2235100	2141100
1351	Tb927.11.5050	Tb927.11.5050	Tb927.11.5050	FHm	fumarate hydratase, class I	61.344	60.2	0	112.17	1	-0.062376	0.155207	0.809088		49	21	21	0.77145	0.94142	10.228	26	333030000	186180000	146860000	56.9	25	25	0.76758	0.9373	10.007	28	304610000	172190000	132420000	50.5	22	22	1.13738	0.995421	8.6722	27	280230000	145450000	134790000
2076	Tb927.5.1820	Tb927.5.1820	Tb927.5.1820		60S acidic ribosomal protein, putative	10.132	34.6	0	12.196	1	0.124724	0.155744	0.807589		34.6	2	2	0.83874	1.0103	11.032	2	24156000	13076000	11080000	34.6	2	2	0.93025	1.1183	6.5147	2	38719000	19236000	19483000	13.1	1	1	1.26397	1.14717		1	18975000	10325000	8650000
3221	Tb927.9.8210	Tb927.9.8210	Tb927.9.8210	PDF2	Peptide deformylase 2	42.101	22.7	0	11.817	1	-0.0475565	0.155989	0.806907		22.7	4	4	0.75738	0.94734	9.0587	4	24350000	13712000	10638000	12.3	3	3	0.81189	0.99559	16.694	3	9397600	5558300	3839200	7.1	2	2	1.08468	0.96043	5.7702	2	9361900	4445100	4916700
1332	Tb927.11.4680	Tb927.11.4680	Tb927.11.4680		SURF1 family, putative	40.02	38.7	0	42.559	1	0.0835065	0.156078	0.806657		33.2	5	5	0.79744	1.0069	7.3943	8	52032000	29360000	22672000	27.5	6	6	0.87693	1.0967	21.419	7	43274000	23264000	20010000	18.5	3	3	1.24355	1.07731	6.728	7	21358000	11738000	9619500
409	Tb927.10.11780	Tb927.10.11780	Tb927.10.11780		hypothetical protein, conserved	131.27	7.1	0	7.592	1	0.128474	0.156227	0.806244		7.1	4	4	0.83074	1.0423	16.746	4	10204000	5922800	4281500	4.3	3	3	0.96006	1.1837	20.03	3	4579000	2287900	2291100	3.2	2	2	1.2413	1.05874	1.3728	2	2896100	1527200	1368900
3191	Tb927.9.6910	Tb927.9.6910	Tb927.9.6910		hypothetical protein, conserved	17.806	13.6	0.002025	2.5269	1	0.172	0.1563	0.806042		4.9	1	1	0.86069	1.0681		1	1881500	999750	881710	4.9	1	1	1.0236	1.2542		1	2046500	1040800	1005700	13.6	2	2	1.23457	1.06746	40.364	2	3930800	2119500	1811300
585	Tb927.10.1860	Tb927.10.1860	Tb927.10.1860		hypothetical protein, conserved	39.134	14.2	0	19.302	1	-1.64301	0.157613	0.802407		4.7	2	2	0.71734	0.86134	62.922	2	2321000	1266600	1054400	7.2	2	2	0.20083	0.25024	224.17	2	24010000	20497000	3512600	2.2	1	1	0.177399	0.152293		1	1767600	286720	1480900
1289	Tb927.11.3670	Tb927.11.3670	Tb927.11.3670	mt-SAF16	Mitoribosomal SSU assembly factor 16	50.91	5.5	0	4.5739	1	0.233862	0.158437	0.800144		5.5	2	2	1.1012	1.3497	69.01	2	7039700	2569500	4470200	5.5	2	2	0.92976	1.1479	20.538	2	5439900	2670400	2769600	2.4	1	1	1.17233	1.04968		1	1564400	869060	695310
1228	Tb927.11.2300	Tb927.11.2300	Tb927.11.2300	ERF1	eukaryotic peptide chain release factor subunit 1, putative	50.976	25.9	0	24.988	1	0.0437765	0.158724	0.799358		18.4	6	6	0.78392	1.0236	5.7791	6	76590000	42113000	34477000	23.5	8	8	0.84367	1.0586	23.872	8	91749000	54543000	37205000	16.4	5	5	1.15141	1.01082	3.5289	5	77154000	39336000	37817000
2550	Tb927.7.5240	Tb927.7.5240	Tb927.7.5240	FAZ21	Flagellum attachment zone protein 21	53.49	20.6	0	33.856	1	-0.0846918	0.159075	0.798398		20.4	6	6	0.78989	0.94681	40.245	5	13800000	8361000	5439000	13.9	4	4	0.72469	0.89865	7.1969	4	9533700	5243100	4290700	16.3	5	5	1.06789	0.985513	15.887	5	8518300	4255500	4262800
2232	Tb927.6.2170	Tb927.6.2170	Tb927.6.2170		co-chaperone GrpE, putative	23.877	48.6	0	79.705	1	0.0277531	0.159412	0.797478		48.6	15	15	0.86395	1.0372	7.3671	23	772080000	418000000	354080000	44.1	12	12	0.82659	1.0132	5.5436	18	597220000	323370000	273850000	48.6	14	14	1.11135	1.00811	5.8699	20	526890000	279880000	247020000
182	Tb927.10.6300;Tb11.v5.0276	Tb927.10.6300;Tb11.v5.0276	Tb927.10.6300	MRPS5	Mitochondrial ribosomal protein S5	50.038	28.3	0	34.784	2	-0.0990846	0.160605	0.794241		18.2	7	7	0.75498	0.93131	11.191	6	18180000	10508000	7672100	22.3	9	9	0.735	0.88527	16.159	10	20634000	11485000	9148200	26.2	9	9	1.08755	0.987069	13.835	9	20498000	11051000	9446500
3001	Tb927.9.12500	Tb927.9.12500	Tb927.9.12500	POMP7	Present in the outer mitochondrial membrane proteome 7	58.24	32.8	0	107.79	1	0.037828	0.161354	0.792221		27.9	10	10	0.81184	1.0189	7.3787	13	139700000	79624000	60075000	27.1	11	11	0.81277	1.0102	7.4269	13	117450000	69112000	48336000	30.5	11	11	1.20508	1.05105	5.6655	14	122310000	70031000	52275000
1562	Tb927.2.100;Tb927.4.100	Tb927.2.100	Tb927.2.100	RHS1	retrotransposon hot spot protein 1 (RHS1), putative	94.932	14.1	0	12.899	2	0.203402	0.161431	0.792013		11.6	8	2	0.89762	1.1101	2.953	2	4190000	2262600	1927400	7.2	6	0				0	0	0	0	9.5	7	2	1.34252	1.19426	3.8341	2	3391300	1916100	1475300
1836	Tb927.3.5500	Tb927.3.5500	Tb927.3.5500	RPB3	DNA-directed RNA polymerase II subunit 3, putative	37.771	19	0	10.435	1	-0.323488	0.161574	0.79163		12.8	2	2	0.52758	0.65234	46.602	2	4308500	2479700	1828900	19	3	3	0.69221	0.85735	6.4985	3	6111300	3890300	2221000	10.1	2	2	1.07338	0.912492		1	2946000	1386300	1559700
1030	Tb927.11.13140	Tb927.11.13140	Tb927.11.13140	COXX	cytochrome oxidase subunit X	13.672	41.4	0	9.1353	1	-0.0416114	0.161691	0.791313		16.4	2	2	0.78252	0.97736	0.76168	2	138930000	76813000	62116000	41.4	5	5	0.79268	0.99062	3.2789	5	169750000	95853000	73897000	41.4	4	4	1.09942	0.947239	6.409	5	91120000	49509000	41610000
1123	Tb927.11.15190	Tb927.11.15190	Tb927.11.15190		Domain of unknown function (DUF4200), putative	77.343	7	0	8.7921	1	-0.157195	0.161737	0.791191		1.6	1	1	0.66485	0.8329		1	2651200	1569800	1081400	3.4	2	2	0.81196	0.98673	26.788	2	2587300	1435100	1152200	5.3	2	2	0.9996	0.877501	113.17	2	6351300	3270100	3081200
882	Tb927.10.9570;Tb11.v5.0579	Tb927.10.9570;Tb11.v5.0579	Tb927.10.9570	PFC14	paraflagellar rod component, putative	118.67	68.9	0	323.31	2	-0.0548962	0.161953	0.790611		54.3	34	34	0.80703	0.9936	13.558	49	654930000	365490000	289440000	62.4	39	39	0.77523	0.96	10.804	53	556620000	311830000	244800000	57.6	40	40	1.05022	0.935279	9.7796	54	527440000	270490000	256950000
1914	Tb927.4.2230	Tb927.4.2230	Tb927.4.2230		dolichyl-P-Man:GDP-Man1GlcNAc2-PP-dolichyl alpha-1,3-mannosyltransferase, putative	57.013	7.5	0	5.964	1	0.14506	0.162097	0.790225		5.1	2	2	0.81662	1.0283	4.712	2	7390200	3896900	3493300	7.5	3	3	0.88932	1.091	10.493	3	6083100	3366900	2716200	5.3	2	2	1.39003	1.2052	40.253	2	4709500	2470300	2239200
2960	Tb927.9.11030;Tb927.9.11100	Tb927.9.11030;Tb927.9.11100	Tb927.9.11030	PKAC2	cAMP-dependent protein kinase catalytic subunit 2	38.569	19	0	30.107	2	0.138796	0.162398	0.78942		15.5	3	3	0.90708	1.1336	8.9727	3	15058000	7634400	7423800	19	4	4	0.93793	1.1667	5.2637	4	14403000	7418800	6984600	15.2	3	3	1.15355	1.00908	11.866	3	11002000	5785300	5216700
936	Tb927.11.10570	Tb927.11.10570	Tb927.11.10570		LSU ribosomal protein, mitochondrial, putative	39.513	41.1	0	27.597	1	-0.0601025	0.162778	0.788405		21.3	6	6	0.75526	0.94189	4.8787	6	35598000	20876000	14722000	32.4	9	9	0.75772	0.93996	19.593	8	43768000	23655000	20113000	33	9	9	1.1534	0.99681	17.923	8	30598000	15320000	15278000
796	Tb927.10.7410	Tb927.10.7410	Tb927.10.7410		succinyl-CoA ligase [GDP-forming] beta-chain, putative	44.905	80.9	0	323.31	1	0.0316215	0.16312	0.787493		66.1	29	29	0.81959	1.0046	4.9596	55	3619700000	1953600000	1666100000	67.5	29	29	0.83738	1.0217	7.9891	55	3149300000	1686400000	1462900000	75.9	30	30	1.16783	1.0405	8.8872	58	3157300000	1661600000	1495700000
107	Tb11.v5.0537;Tb927.11.9920;Tb11.01.1680.v5	Tb11.v5.0537;Tb927.11.9920;Tb11.01.1680.v5	Tb11.v5.0537		polyubiquitin, putative	70.128	49.4	0	105.12	3	-0.156831	0.163183	0.787324		40.8	3	3	0.75236	0.90067	11.09	10	128970000	73488000	55477000	49.4	4	4	0.8188	0.97656	12.215	10	87910000	43866000	44044000	49.4	4	4	0.925326	0.820546	7.9347	11	78921000	37329000	41592000
1081	Tb927.11.14190	Tb927.11.14190	Tb927.11.14190		Staphylococcal nuclease homologue/Tudor domain containing protein, putative	100.47	7.1	0	12.316	1	0.0720394	0.163505	0.786469		6	4	4	0.85708	1.0616	7.4314	4	13682000	7231200	6451000	7.1	5	5	0.86518	1.0878	14.884	5	19122000	10271000	8850900	7.1	5	5	1.1538	1.00588	17.318	5	14907000	8017000	6890200
2854	Tb927.8.6190	Tb927.8.6190	Tb927.8.6190		BolA-like protein, putative	9.6682	26.4	0	5.1002	1	0.0976954	0.16351	0.786456		26.4	2	2	0.84607	1.0335	5.2739	4	10234000	5086800	5146900	26.4	2	2	0.93688	1.1392	12.177	3	8967400	4622800	4344600	26.4	2	2	1.169	1.04068	6.7686	3	9002300	5024800	3977500
1746	Tb927.3.3180;Tb11.v5.0584	Tb927.3.3180;Tb11.v5.0584	Tb927.3.3180	NUP98	Nucleoporin NUP98	98.143	34.9	0	25.727	2	0.0849194	0.163573	0.786289		33.6	4	4	0.8383	1.0551	13.587	4	23217000	9602500	13614000	34.9	5	5	0.88284	1.1146	19.52	5	20229000	8286500	11942000	34.9	5	5	1.18734	1.01456	14.427	5	15055000	7810100	7245000
1818	Tb927.3.5020	Tb927.3.5020	Tb927.3.5020	FLAM6	Flagellar Member 6	155.86	23.8	0	85.844	1	-0.106657	0.16372	0.785898		12.1	11	11	0.78471	0.97982	13.048	11	42961000	23121000	19840000	17.8	14	14	0.70374	0.8713	14.572	15	52655000	29026000	23630000	18.3	14	14	1.08098	0.93835	13.132	14	44919000	22694000	22225000
153	Tb927.7.5050;Tb11.v5.0185	Tb927.7.5050;Tb11.v5.0185	Tb927.7.5050		hypothetical protein, conserved	105.21	8.7	0	32.764	2	-0.178761	0.163939	0.785319		5.5	4	4	0.68763	0.83636	16.309	3	6905600	4051900	2853700	3	2	2	0.67201	0.83188	9.7659	2	4231500	2382700	1848900	5.2	3	3	1.16644	0.99108	13.992	3	5440100	2563900	2876200
2999	Tb927.9.12330	Tb927.9.12330	Tb927.9.12330		thioredoxin, putative	17.833	9.9	0.0013822	2.8212	1	0.0815235	0.164647	0.783447		9.9	1	1	0.92652	1.1135		1	3627800	2032400	1595400	9.9	1	1	0.85681	1.0201		1	3470000	1876700	1593300	9.9	1	1	1.1673	1.04301		1	2788500	1476600	1311900
1158	Tb927.11.16080	Tb927.11.16080	Tb927.11.16080		Soluble NSF attachment protein, SNAP, putative	32.904	31.1	0	43.499	1	0.0810419	0.164975	0.782582		24.6	5	5	0.80869	1.0045	11.425	5	17574000	9754900	7818900	24.6	5	5	0.86718	1.0933	5.5328	5	17405000	9186100	8219100	26.6	5	5	1.21177	1.0777	14.681	5	16305000	9266900	7037600
1495	Tb927.11.840.1;Tb927.11.840.2	Tb927.11.840.1;Tb927.11.840.2	Tb927.11.840.1		sodium/hydrogen exchanger, putative	81.676	12.4	0	21.204	2	-0.0980863	0.165357	0.781578		7.5	4	4	0.7249	0.88163	9.0917	4	23506000	14182000	9323500	9.4	4	4	0.80362	0.98344	9.5051	4	15385000	8526700	6858200	6.3	3	3	1.05542	0.940557	9.3464	3	15743000	7890700	7852700
906	Tb927.11.10060	Tb927.11.10060	Tb927.11.10060		Biotin--acetyl-CoA-carboxylase ligase, putative	26.487	36	0	10.984	1	0.2715	0.165829	0.780339		21.5	3	3	1.089	1.3493	31.158	3	5285900	2234500	3051400	16.2	3	3	1.04	1.2846	29.574	3	4900400	2240900	2659400	30	4	4	1.17861	1.01464	12.374	4	7848800	4007000	3841900
1420	Tb927.11.6530	Tb927.11.6530	Tb927.11.6530		hypothetical protein, conserved	45.865	27.5	0	30.894	1	-0.196814	0.165888	0.780184		18.1	4	4	0.64014	0.7709	33.844	4	20309000	10729000	9580100	21	5	5	0.7569	0.90364	8.3338	5	16186000	8888600	7297100	18.6	3	3	1.06904	0.95338	18.785	3	10380000	5504300	4876000
1222	Tb927.11.2210	Tb927.11.2210	Tb927.11.2210		diacylglycerol acyltransferase, putative	167.24	0.9	0	8.1061	1	-0.398458	0.166431	0.778766		0.9	1	1	0.49697	0.60907		1	1157500	788400	369100	0.9	1	1	0.60861	0.75201		1	889880	476340	413530	0.9	1	1	1.09779	0.95338		1	1041200	590610	450580
121	Tb11.0400;Tb927.11.7700;Tb11.0300	Tb11.0400;Tb927.11.7700;Tb11.0300	Tb11.0400	P27	P27 protein, putative	27.701	40.7	0	76.093	3	-0.0784089	0.166697	0.778072		34.9	7	7	0.79933	0.97876	12.352	10	233140000	127860000	105280000	40.7	8	8	0.77602	0.96364	8.1188	12	325880000	181150000	144740000	36.9	7	7	0.985902	0.900739	11.675	10	254350000	130030000	124310000
867	Tb927.10.9140	Tb927.10.9140	Tb927.10.9140	POMP20	FAD dependent oxidoreductase, putative	71.858	6.7	0	5.9517	1	-0.299353	0.166916	0.777503		6.7	2	2	0.76981	0.96578	66.452	3	13389000	7160100	6228800	6.7	2	2	0.5496	0.68936	31.545	2	7765500	4896200	2869300	4.8	1	1	0.933271	0.805997		1	2808700	1463900	1344800
2370	Tb927.6.940;Tb927.6.930	Tb927.6.940;Tb927.6.930	Tb927.6.940	MCA2	metacaspase MCA2	37.779	5.5	0.0026368	2.222	2	-0.225027	0.167816	0.775167		5.5	1	1	0.6134	0.7625		1	1569500	1045500	524010	5.5	1	1	0.69058	0.83739		1	1076000	593450	482570	5.5	1	1	1.12644	0.980873		1	1265500	632650	632890
2471	Tb927.7.330	Tb927.7.330	Tb927.7.330		Thioesterase-like superfamily, putative	21.139	18.1	0.0020209	2.4992	1	-0.120945	0.168599	0.773146		6.2	1	1	0.78656	0.97871		1	3934900	2286900	1648000	18.1	3	3	0.66569	0.85438	13.012	3	13480000	8604400	4876000	6.2	1	1	1.08233	0.929973		1	3252200	1542700	1709400
385	Tb927.10.10850	Tb927.10.10850	Tb927.10.10850	AGO1	Protein argonaute-1	99.184	21.9	0	54.097	1	0.168727	0.168705	0.772873		16.5	9	9	1.0152	1.2529	22.37	10	35704000	17573000	18131000	11.5	8	8	0.84714	1.0452	18.887	7	24777000	12904000	11873000	14.5	9	9	1.24324	1.08458	19.087	9	24094000	12456000	11638000
999	Tb927.11.11980	Tb927.11.11980	Tb927.11.11980	CAP15	cytoskeleton-associated protein 15	14.091	54.5	0	26.56	1	-0.0786133	0.168954	0.772233		41.3	7	7	0.7614	0.94306	5.5257	12	161350000	89117000	72230000	54.5	9	9	0.77883	0.99213	22.158	11	124330000	70339000	53993000	51.2	8	8	1.06217	0.907606	10.164	14	131320000	66578000	64744000
1934	Tb927.4.2740	Tb927.4.2740	Tb927.4.2740		p25-alpha, putative	16.327	37.3	0	47.955	1	-0.0805638	0.169182	0.771646		36.7	5	5	0.79442	0.97329	9.9347	6	118940000	64219000	54717000	32	4	4	0.78769	0.96872	5.8775	4	120130000	65176000	54955000	37.3	5	5	0.986485	0.897022	8.8269	5	107120000	52028000	55097000
847	Tb927.10.8620	Tb927.10.8620	Tb927.10.8620		hypothetical protein, conserved	21.046	26.8	0	13.891	1	-0.089812	0.169384	0.771128		12	2	2	0.78631	0.99026	4.7935	3	4224900	2340300	1884700	26.8	3	3	0.75363	0.937	22.796	4	5631400	3122200	2509200	6	1	1	1.04442	0.894134		1	325430	152510	172920
1082	Tb927.11.1420	Tb927.11.1420	Tb927.11.1420		hypothetical protein, conserved	94.838	2	0.0045396	1.9521	1	-0.401241	0.16946	0.770933		0	0	0				0	0	0	0	2	1	1	0.57124	0.70191		1	1326900	789230	537680	2	1	1	0.943931	0.81686		1	1498100	870430	627700
2821	Tb927.8.5560	Tb927.8.5560	Tb927.8.5560		NADH dehydrogenase (ubiquinone) 1 beta subcomplex subunit, putative	59.988	18.9	0	38.175	1	0.0606331	0.169549	0.770706		14.3	5	5	0.86251	1.0839	7.264	5	26008000	13955000	12052000	18.9	8	8	0.80384	1.014	15.095	8	25258000	13775000	11483000	18.8	7	7	1.19234	1.03212	17.601	8	25148000	13070000	12079000
1417	Tb927.11.6470	Tb927.11.6470	Tb927.11.6470	MIC16	MICOS complex subunit MIC16	15.746	33.1	0	18.119	1	-0.113387	0.169916	0.769765		33.1	3	3	0.69339	0.86461	6.9956	3	39312000	23808000	15505000	33.1	3	3	0.78885	0.98373	5.5753	3	33698000	19216000	14481000	33.1	3	3	1.0676	0.928764	11.636	3	34127000	17628000	16498000
2519	Tb927.7.4140	Tb927.7.4140	Tb927.7.4140	MRPL21	mitochondrial ribosomal protein L21	20.852	29.3	0	9.6106	1	0.288494	0.17022	0.768989		9.6	1	1	0.83837	1.0137		1	5996700	3085000	2911600	9.6	1	1	1.0833	1.2972		1	7051200	3664600	3386600	29.3	3	3	1.6208	1.38554	35.624	3	5026000	2852400	2173500
3068	Tb927.9.15360	Tb927.9.15360	Tb927.9.15360		40S ribosomal protein S6, putative	28.476	38.8	0	45.484	1	0.120465	0.170429	0.768457		30.4	8	4	0.80752	1.0163	8.4488	5	41129000	22880000	18249000	32.8	8	4	0.9244	1.1662	3.6729	4	30543000	15806000	14738000	28.4	7	3	1.26608	1.08392	7.5529	3	20455000	10682000	9772800
676	Tb927.10.3740	Tb927.10.3740	Tb927.10.3740		hypothetical protein, conserved	54.375	6.9	0	3.7283	1	-0.0554618	0.170633	0.767936		6.9	2	2	0.78565	0.95218	5.9463	2	4972000	2753300	2218700	2.5	1	1	0.8032	0.9725		1	2105200	1192900	912280	0	0	0				0	0	0	0
2081	Tb927.5.2070	Tb927.5.2070	Tb927.5.2070	mt-LAF8	Mitoribosomal LSU assembly factor 8	68.756	28.4	0	68.907	1	0.0402771	0.171088	0.76678		9.3	3	3	0.80968	1.022	11.257	3	5839600	3300400	2539200	23.7	7	7	0.82369	1.0549	22.789	7	15289000	8538900	6749800	21.9	6	6	1.12257	1.00858	12.07	6	11330000	6148300	5181400
2825	Tb927.8.5600	Tb927.8.5600	Tb927.8.5600		transaldolase, putative	36.627	29.5	0	11.93	1	-0.0920776	0.171195	0.76651		25.6	4	4	0.76443	0.93414	11.68	4	25596000	14461000	11134000	25.6	4	4	0.79284	0.99101	7.6319	4	18153000	8940400	9212200	10.8	2	2	1.02011	0.891981	0.61151	2	5115900	2428100	2687800
894	Tb927.10.9850;Tb11.v5.0885	Tb927.10.9850;Tb11.v5.0885	Tb927.10.9850		amino acid transporter, putative	61.643	6	0	8.7932	2	-0.0830397	0.171234	0.766411		6	2	2	0.7948	0.95441	16.227	2	3126000	1841900	1284100	3.2	1	1	0.83297	0.98378		1	789480	558680	230800	3.2	1	1	0.967867	0.896138		1	796720	495670	301050
3240	Tb927.9.9150	Tb927.9.9150	Tb927.9.9150	mt-LAF13	Mitoribosomal LSU assembly factor 13	50.353	22.2	0	20.638	1	-0.0559311	0.171619	0.765434		19.3	5	5	0.80029	0.96797	17.841	4	9524100	5139000	4385100	22.2	6	6	0.80397	0.98983	10.361	6	13635000	7470100	6164900	20.4	5	5	1.06066	0.929109	12.538	5	9612700	4854100	4758600
1964	Tb927.4.3680	Tb927.4.3680	Tb927.4.3680		protein phosphatase 2C, putative	29.99	60.2	0	22.121	1	-0.0538128	0.171776	0.765037		54.5	7	7	0.75865	0.94062	5.2402	7	45560000	25053000	20507000	45.5	6	6	0.76128	0.95286	4.6023	6	42272000	23173000	19099000	55.6	7	7	1.15372	0.997606	11.283	7	48540000	25658000	22882000
2329	Tb927.6.4500	Tb927.6.4500	Tb927.6.4500		conserved repeat domain containing protein, putative	22.705	48.3	0	108.72	1	-0.0055139	0.172022	0.764415		38.4	6	6	0.81012	0.99312	8.2193	7	120350000	64810000	55540000	37.9	7	7	0.82949	0.99943	29.14	9	154990000	83954000	71035000	33.5	5	5	1.14201	0.996016	5.4104	6	93443000	48343000	45100000
573	Tb927.9.15210;Tb927.10.1590	Tb927.9.15210;Tb927.10.1590	Tb927.9.15210		ribosomal protein L36, putative	12.457	34.9	0	11.7	2	0.0690863	0.172115	0.764181		34.9	4	4	0.86731	1.0958	11.395	7	105420000	56960000	48464000	34.9	4	4	0.8152	1.0138	2.169	6	78219000	43414000	34805000	34.9	4	4	1.21428	1.03922	13.386	7	80017000	45564000	34452000
2205	Tb927.6.1590	Tb927.6.1590	Tb927.6.1590		conserved protein	51.554	11.6	0	24.161	1	0.0655843	0.173185	0.761489		9.2	3	3	0.84029	1.0128	1.8058	4	20921000	11412000	9509000	8.6	3	3	0.82904	1.0374	7.372	3	11253000	6356100	4896500	11.6	4	4	1.26401	1.09083	16.688	5	14448000	7661400	6786200
1435	Tb927.11.6830	Tb927.11.6830	Tb927.11.6830		Domain of unknown function(DUF2779), putative	108.83	18.4	0	30.123	1	-0.118421	0.17414	0.759101		12.1	8	8	0.70636	0.88376	29.274	8	25057000	13620000	11437000	11.1	8	8	0.7995	0.99715	14.076	8	15221000	8206100	7014900	11.7	8	8	1.00696	0.887075	34.214	6	21553000	11120000	10433000
150	Tb927.7.4980;Tb11.v5.0179	Tb927.7.4980;Tb11.v5.0179	Tb927.7.4980	ZC3H23	Present in the outer mitochondrial membrane proteome 35	43.431	12.9	0	10.38	2	-0.139159	0.174468	0.758285		3.3	1	1	0.70165	0.8558		1	2417700	1470300	947440	12.9	3	3	0.78877	0.99554	11.185	3	9968800	5380400	4588400	3.3	1	1	1.01816	0.878812		1	1462400	557500	904940
468	Tb927.10.13450	Tb927.10.13450	Tb927.10.13450		hypothetical protein, conserved	67.206	4.2	0	9.4539	1	0.0871007	0.174629	0.757884		4.2	1	1	0.79648	1.0035		1	3100700	1689700	1411000	4.2	1	1	0.87416	1.0804	31.253	2	2837700	1290600	1547100	4.2	1	1	1.29122	1.1055	5.1148	2	2930200	1695700	1234600
1253	Tb927.11.2790	Tb927.11.2790	Tb927.11.2790	CFAP91	Cilia- and flagella-associated protein 91, putative	80.033	9.2	0	3.3308	1	0.237651	0.175173	0.756532		4.1	1	1	0.99475	1.2352		1	3667600	1896600	1770900	0	0	0				0	0	0	0	9.2	4	4	1.23532	1.12549	38.739	4	6244400	3163300	3081100
178	Tb927.7.4550;Tb11.v5.0268	Tb927.7.4550;Tb11.v5.0268	Tb927.7.4550	MRPL7/12	Mitochondrial ribosomal protein L7/L12	19.423	47	0	49.979	2	0.0413776	0.175263	0.756309		47	7	7	0.80812	1.0018	9.5968	10	80487000	43034000	37454000	47	7	7	0.85474	1.0366	6.7874	10	66392000	34291000	32101000	47	7	7	1.17459	1.04948	8.2726	10	60987000	33283000	27705000
297	Tb927.1.1580	Tb927.1.1580	Tb927.1.1580		electron transport protein SCO1/2, putative	33.578	27.6	0	11.705	1	-0.0962525	0.175513	0.75569		18.3	5	5	0.70812	0.87737	11.123	5	12796000	7313300	5482400	27.6	6	6	0.79389	0.97361	11.171	6	17037000	9487600	7549400	14	4	4	1.10968	0.958313	14.842	3	4763700	2635300	2128400
563	Tb927.10.15590	Tb927.10.15590	Tb927.10.15590	MIP	macrophage infectivity potentiator, precursor, putative	21.394	35.7	0	7.6462	1	0.172719	0.175827	0.754913		10.7	1	1	0.96823	1.2192		1	3172800	1762600	1410200	19.4	2	2	0.94686	1.1675	2.1	2	6691700	3361800	3329900	25	3	3	1.13909	1.00612	9.0176	3	7749400	3939800	3809600
997	Tb927.11.11920	Tb927.11.11920	Tb927.11.11920		molybdenum cofactor biosynthesis protein, putative	85.372	10.2	0	26.414	1	-0.26139	0.175925	0.754672		7.2	3	3	0.68979	0.83152	19.718	3	6421800	3277100	3144700	7.7	3	3	0.786	0.97335	16.73	3	4759000	2438200	2320800	4.8	2	2	0.795482	0.717463	35.07	3	3841900	1726900	2115000
202	Tb927.10.14490;Tb11.v5.0420	Tb927.10.14490;Tb11.v5.0420	Tb927.10.14490		hypothetical protein, conserved	46.24	38.6	0	85.145	2	-0.0657087	0.176193	0.75401		36.7	13	13	0.78082	0.99188	8.0969	13	101520000	56544000	44971000	22.6	8	8	0.7353	0.91865	15.887	9	43072000	23902000	19170000	22.4	8	8	1.10021	0.957304	8.7759	11	46119000	22698000	23420000
2295	Tb927.6.3870	Tb927.6.3870	Tb927.6.3870	SGN1	RNA-binding protein, putative	22.904	6.1	0	19.203	1	-0.321957	0.176237	0.753902		6.1	1	1	0.66102	0.81611		1	2198000	1327700	870320	6.1	1	1	0.52784	0.65675		1	1270800	825890	444920	6.1	1	1	1.10645	0.955201		1	1364000	718910	645060
287	Tb927.11.3600;Tb927.11.3590;Tb11.v5.1059	Tb927.11.3600;Tb927.11.3590;Tb11.v5.1059	Tb927.11.3600		40S ribosomal protein S4, putative	30.644	61.2	0	45.57	3	0.093574	0.17655	0.753132		53.8	15	15	0.82739	1.0283	13.105	19	150590000	80163000	70430000	57.5	17	17	0.83612	1.0397	6.4904	20	134760000	71444000	63317000	47.3	12	12	1.33611	1.13626	10.759	17	76317000	42786000	33531000
2022	Tb927.4.600	Tb927.4.600	Tb927.4.600		Alpha/beta hydrolase family, putative	34.458	57.4	0	90.486	1	-0.0654616	0.177386	0.75108		47.6	9	9	0.75752	0.92622	8.3364	14	266190000	151990000	114200000	52.1	10	10	0.75654	0.94461	6.1453	10	216650000	123990000	92660000	57.4	12	12	1.13715	0.997506	7.2586	14	229940000	118820000	111120000
991	Tb927.11.11740;Tb927.11.11750	Tb927.11.11740;Tb927.11.11750	Tb927.11.11740		membrane-bound acid phosphatase, putative	53.931	35.2	0	25.408	2	-0.191083	0.177565	0.750642		22	7	7	0.64156	0.78707	20.59	7	28820000	17953000	10867000	28.4	7	7	0.70153	0.86742	16.049	7	24993000	14714000	10279000	24.8	7	7	1.14562	0.984446	12.824	7	23423000	11820000	11603000
929	Tb927.11.10400	Tb927.11.10400	Tb927.11.10400	mS70	SSU ribosomal protein, mitochondrial, putative	21.238	13.4	0.0051315	1.8247	1	-0.0642968	0.177676	0.750371		13.4	2	2	0.7762	0.9248	14.289	2	3685400	2005600	1679800	13.4	2	2	0.79343	0.94949	8.797	2	3192300	1841800	1350500	3.9	1	1	1.07615	0.996314		1	800530	410580	389960
2515	Tb927.7.4050	Tb927.7.4050	Tb927.7.4050		hypothetical protein, conserved	85.652	2.5	0	14.992	1	-0.101018	0.177917	0.749783		0	0	0				0	0	0	0	2.5	1	1	0.75988	0.9513		1	2806700	1775600	1031100	2.5	1	1	1.05585	0.913826		1	2634900	1204000	1430900
2175	Tb927.5.680	Tb927.5.680	Tb927.5.680		hypothetical protein, conserved	65.263	32.3	0	36.048	1	-0.0775609	0.178241	0.748992		23.2	6	6	0.80395	0.99059	11.465	6	53496000	28091000	25404000	23.4	6	6	0.74427	0.90424	14.766	6	33795000	17976000	15819000	21.5	6	6	1.06151	0.950119	7.4906	6	25202000	13083000	12119000
2565	Tb927.7.570	Tb927.7.570	Tb927.7.570		prefoldin, putative	22.754	26.9	0	8.2608	1	0.225277	0.178312	0.748819		19.8	3	3	0.9151	1.1472	21.462	3	5209600	2651300	2558300	14.2	2	2	0.84022	1.0345	12.706	2	2716900	1550100	1166800	7.1	1	1	1.55207	1.34609		1	668180	380810	287380
138	Tb11.v5.0159;Tb927.7.4760	Tb11.v5.0159;Tb927.7.4760	Tb11.v5.0159		hypothetical protein, conserved	53.378	29	0	38.816	2	0.0538884	0.178636	0.748032		23.5	5	5	0.87638	1.0708	14.343	6	24148000	11538000	12610000	18.5	4	4	0.8409	1.0395	8.2491	5	16450000	8842200	7607400	19.9	5	5	1.15392	1.00492	5.1023	6	13718000	7043300	6674900
3037	Tb927.9.13920;Tb927.9.13880;Tb927.9.13820	Tb927.9.13920;Tb927.9.13880;Tb927.9.13820	Tb927.9.13920	KMP11-1	kinetoplastid membrane protein 11-1	11.076	91.3	0	176.88	3	-0.0119995	0.178928	0.747321		91.3	14	14	0.80296	0.99947	3.9008	36	1739600000	953330000	786250000	91.3	15	15	0.79776	0.98573	5.2104	34	1630600000	901140000	729420000	83.7	14	14	1.09807	0.990001	4.4288	33	1462800000	745490000	717350000
923	Tb927.11.10270	Tb927.11.10270	Tb927.11.10270		Golgi SNAP receptor complex member 1, putative	30.554	19.6	0	10.921	1	0.179692	0.179495	0.745948		17	4	4	0.86655	1.0962	11.099	4	7148400	3935900	3212600	3.4	1	1	1.0183	1.2755		1	1574900	815270	759620	2.6	1	1	1.1893	1.03922		1	1205400	646850	558590
2922	Tb927.8.820	Tb927.8.820	Tb927.8.820		VID27 cytoplasmic protein, putative	61.686	31.8	0	75.948	1	-0.0576945	0.179568	0.74577		25.1	8	8	0.77177	0.93757	15.32	8	27935000	15362000	12573000	29.7	10	10	0.78361	0.94695	18.126	9	28059000	14940000	13119000	30	10	10	1.1333	0.999001	8.0969	9	22658000	11346000	11312000
2088	Tb927.5.2250;Tb927.5.2220;Tb927.5.2190	Tb927.5.2250;Tb927.5.2220;Tb927.5.2190	Tb927.5.2250		META domain/Domain of unknown function (DUF1935), putative	48.809	58.1	0	158.43	3	0.0544037	0.180567	0.743363		52.7	15	15	0.82041	1.0333	11.297	18	86151000	47963000	38188000	36.5	12	12	0.81277	1.0082	11.916	15	83761000	45296000	38465000	41.7	13	13	1.24586	1.07488	13.198	15	90098000	47945000	42154000
1550	Tb927.11.9780	Tb927.11.9780	Tb927.11.9780	NUP119	Nucleoporin NUP119	118.85	2.7	0	4.9845	1	0.183759	0.180769	0.742877		1.4	1	1	0.88794	1.0646		1	1626600	882280	744340	2.7	2	2	0.89419	1.0683	2.5872	2	2961600	1651900	1309700	1.4	1	1	1.41149	1.28846		1	2019900	1090500	929480
603	Tb927.10.6370;Tb927.10.220	Tb927.10.6370;Tb927.10.220	Tb927.10.6370		60S ribosomal proteins L37, putative	10.458	45.2	0	25.71	2	0.0842894	0.181038	0.742231		37.6	3	3	0.85273	1.0278	4.3792	4	55123000	29751000	25372000	45.2	4	4	0.91441	1.1233	7.7846	4	38432000	20152000	18280000	37.6	3	3	1.12859	1.03209	9.0505	3	30681000	17162000	13519000
3121	Tb927.9.3560	Tb927.9.3560	Tb927.9.3560		hypothetical protein, conserved	30.102	24.8	0	4.8344	1	-0.269233	0.181174	0.741903		16.2	4	4	0.79432	0.99838	7.7918	4	16223000	9105900	7117200	13.5	2	2	0.58845	0.75842		1	1110400	680660	429700	4.9	1	1	0.886054	0.754489		1	1719400	893950	825490
1747	Tb927.3.3190	Tb927.3.3190	Tb927.3.3190	NEK7	Serine/threonine-protein kinase NEK7, putative	56.152	7.6	0	4.9021	1	0.377644	0.181634	0.740802		6	1	1	1.1747	1.4029		1	2909100	1430300	1478800	7.6	2	2	1.0186	1.2032	4.5921	2	2159500	887580	1271900	0	0	0				0	0	0	0
971	Tb927.11.11290	Tb927.11.11290	Tb927.11.11290	HSP70.c	heat shock protein 70, putative	73.63	32.5	0	19.128	1	-0.125267	0.182014	0.739896		24	13	5	0.80495	0.96821	21.905	5	22228000	12833000	9395000	29.6	17	6	0.69886	0.84191	17.459	6	26587000	14606000	11982000	21.6	13	5	1.0944	0.945448	10.661	5	22041000	10755000	11286000
2608	Tb927.7.6910	Tb927.7.6910	Tb927.7.6910		Phosphatidylinositol 4-phosphate 5-kinase, putative	92.255	20	0	62.333	1	-0.185686	0.182059	0.739787		16.2	10	10	0.62815	0.79286	22.307	10	79380000	36133000	43247000	16.5	10	10	0.69252	0.86729	17.15	11	68388000	29109000	39279000	17	11	11	1.09143	0.988435	11.871	11	33798000	17025000	16773000
1062	Tb927.11.13710	Tb927.11.13710	Tb927.11.13710		hypothetical protein, conserved	20.895	43.2	0	52.38	1	0.0765389	0.182913	0.737755		33	5	5	0.82847	1.03	14.75	6	44143000	24185000	19958000	43.2	6	6	0.82515	1.024	8.8575	7	49834000	27224000	22610000	26.5	3	3	1.27624	1.11169	7.7511	4	20739000	10740000	9999400
1416	Tb927.11.6460	Tb927.11.6460	Tb927.11.6460		hypothetical protein, conserved	107.35	51.4	0	128.34	1	0.0386948	0.183231	0.737001		39.3	22	22	0.82248	1.0169	17.537	23	157750000	88976000	68775000	43.7	25	25	0.8107	1.0104	18.812	28	173720000	93081000	80641000	45	25	25	1.20616	1.05481	15.785	26	152830000	80563000	72268000
2768	Tb927.8.4240	Tb927.8.4240	Tb927.8.4240		hypothetical protein, conserved	183.88	2.7	0	7.3114	1	-0.265633	0.183256	0.736943		1.4	1	1	0.6548	0.7877	38.5	2	4083300	2490600	1592700	1.3	1	1	0.7433	0.87844		1	1123900	581020	542840	0	0	0				0	0	0	0
2225	Tb927.6.2010	Tb927.6.2010	Tb927.6.2010		acyl-CoA synthetase, putative	58.952	38.8	0	91.219	1	-0.0416114	0.183416	0.736563		32.1	13	13	0.76806	0.94881	8.6504	14	96757000	54098000	42658000	38.8	15	15	0.81143	0.99723	10.042	15	111940000	59668000	52273000	32.7	13	13	1.06746	0.969274	8.6911	14	87125000	44061000	43064000
2845	Tb927.8.6050	Tb927.8.6050	Tb927.8.6050		hypothetical protein, conserved	27.343	10.7	0	50.278	1	-0.19568	0.183462	0.736455		6.7	1	1	0.62842	0.78685	31.11	2	4680400	2978100	1702300	6.7	1	1	0.7927	0.99173		1	3252100	1923600	1328500	10.7	2	2	0.971345	0.853097	3.0843	2	3083200	1532700	1550600
951	Tb927.11.10850	Tb927.11.10850	Tb927.11.10850		hypothetical protein, conserved	47.222	10.5	0	6.4804	1	0.483403	0.183543	0.736262		3.1	1	1				0	0	0	0	6.7	2	2	1.2733	1.5441		1	860740	444790	415950	3.8	1	1	1.46188	1.26579		1	1330700	826780	503930
396	Tb927.10.11310	Tb927.10.11310	Tb927.10.11310	IFT57/55	intraflagellar transport protein 57/55	46.366	18.9	0	11.938	1	-0.119572	0.183825	0.735596		8	2	2	0.81053	0.99389	18.584	2	3518000	1936700	1581300	18.9	4	4	0.71278	0.86194	50.508	4	7687700	4132500	3555200	8	2	2	1.02085	0.910332	4.0344	2	3248900	1782300	1466600
2652	Tb927.8.1060	Tb927.8.1060	Tb927.8.1060		malonyl-CoA decarboxylase, mitochondrial precursor, putative	82.379	4.6	0	4.6554	1	-0.513098	0.184199	0.734713		2.2	1	1	0.66726	0.81453		1	1034900	591780	443070	4.6	2	2	0.70874	0.85987	33.006	2	3233900	1989900	1244000	2.2	1	1	0.565835	0.491232		1	1045000	408460	636520
2039	Tb927.4.970	Tb927.4.970	Tb927.4.970		hypothetical protein, conserved	20.057	17.6	0	9.9839	1	0.158256	0.184283	0.734515		5.9	1	1	1.0137	1.2426		1	1155600	531520	624070	17.6	2	2	0.8902	1.0791	7.261	2	1879700	958580	921160	5.9	1	1	1.20197	1.0364		1	1377300	747920	629420
2375	Tb927.7.1070	Tb927.7.1070	Tb927.7.1070	KREX1	KREX1	98.694	2.8	0	5.8019	1	0.037012	0.184606	0.733754		1.3	1	1	0.86505	1.0526		1	2393800	1467600	926190	1.5	1	1	0.8381	1.0105		1	974910	524930	449980	2.8	2	2	1.17485	1.01537	0.45425	2	3678600	1937600	1741000
1018	Tb927.11.12680	Tb927.11.12680	Tb927.11.12680		prefoldin subunit 2, putative	15.902	33.1	0	7.2223	1	0.157811	0.184708	0.733514		15.9	2	2	1.0039	1.208		1	2974500	1769700	1204700	17.2	2	2	0.82975	1.004	1.0722	2	3036500	1625700	1410800	9.7	1	1	1.34635	1.14477		1	1652900	781990	870890
2170	Tb927.5.530	Tb927.5.530	Tb927.5.530		hypothetical protein, conserved	71.4	11	0	14.723	1	0.074974	0.185142	0.732496		4.2	2	2	0.86933	1.091	16.313	2	3970700	2012500	1958200	3	2	2	0.85497	1.0703	17.198	2	4239100	2003600	2235500	7.4	3	3	1.20678	1.00087	23.083	3	7093000	3935200	3157800
1031	Tb927.11.13180	Tb927.11.13180	Tb927.11.13180	POMP10	Present in the outer mitochondrial membrane proteome 10	61.21	69.1	0	323.31	1	0.0297506	0.185212	0.732332		55.2	22	22	0.84409	1.0365	9.602	39	828580000	449280000	379290000	68.9	27	27	0.81028	1.0008	13.13	45	834320000	460690000	373640000	60.9	22	22	1.16575	1.02554	6.6716	40	720960000	380090000	340870000
3231	Tb927.9.8740	Tb927.9.8740	Tb927.9.8740	DRBD3	Double RNA binding domain protein 3	36.984	24.5	0	63.206	1	0.0875737	0.185711	0.731162		24.2	6	6	0.85584	1.0584	8.6904	7	87844000	45335000	42509000	24.5	7	7	0.91248	1.1225	2.8575	10	76327000	40402000	35926000	24.5	7	7	1.12031	1.00984	12.518	10	72808000	38248000	34560000
2464	Tb927.7.3180	Tb927.7.3180	Tb927.7.3180		adaptor complex AP-1 medium subunit, putative	49.235	5.6	0	7.4677	1	-0.252615	0.185867	0.730797		2.3	1	1	0.83582	1.0011		1	1165200	751430	413760	5.6	2	2	0.65566	0.77675	3.8535	2	2182400	1300700	881700	2.3	1	1	0.839208	0.760514		1	1158300	554680	603630
841	Tb927.10.8390	Tb927.10.8390	Tb927.10.8390		Concanavalin A-like lectin/glucanases superfamily/SPRY domain/HECT-domain (ubiquitin-transferase), putative	415.93	0.4	0.0081735	1.5589	1	-0.0886356	0.186137	0.730167		0.4	1	1	0.70429	0.88437		1	10295000	6243200	4051700	0.4	1	1	0.77202	0.96261		1	6998700	4015800	2982900	0.4	1	1	1.11676	0.976944		1	5501100	2894300	2606800
1874	Tb927.4.1250	Tb927.4.1250	Tb927.4.1250		peroxisome biogenesis factor 1, putative	99.586	3.2	0	19.159	1	-0.367357	0.186344	0.729685		3.2	2	2				0	0	0	0	1.5	1	1	0.58085	0.71794		1	1302100	945950	356160	1.6	1	1	0.96965	0.83703		1	2766100	1359400	1406700
1060	Tb927.11.1370	Tb927.11.1370	Tb927.11.1370	GRX1	Dithiol glutaredoxin 1	10.576	55.8	0	3.8167	1	0.142752	0.187215	0.727659		8.4	1	1	0.93662	1.1325		1	6190100	3093200	3096900	17.9	2	2	0.83558	1.0022	15.607	2	9126000	4887500	4238500	55.8	3	3	1.31633	1.18556	9.1852	3	9421300	5555000	3866300
3118	Tb927.9.3470	Tb927.9.3470	Tb927.9.3470	mt-SAF26	Mitoribosomal SSU assembly factor 26	30.489	11.4	0.0013812	2.8124	1	-0.415601	0.187924	0.726017		5.7	1	1	0.56091	0.68683		1	1056600	644390	412230	5.7	1	1	0.67527	0.81834		1	1154300	701940	452340	0	0	0				0	0	0	0
2640	Tb927.7.820	Tb927.7.820	Tb927.7.820		dynein arm light chain, axonemal, putative	34.365	9.2	0.0017141	2.6932	1	1.16298	0.188252	0.725261		2.9	1	1	2.0246	2.5237		1	4782400	1092700	3689700	2.9	1	1	3.4056	4.2589		1	5504000	1104700	4399400	6.2	2	2	1.20808	1.04457		1	984200	545870	438330
1842	Tb927.3.5600	Tb927.3.5600	Tb927.3.5600		hypothetical protein, conserved	31.553	11.4	0	4.5365	1	-0.177367	0.188444	0.724818		7	1	1	0.67131	0.8337		1	5038500	2960100	2078400	7	1	1	0.66189	0.8277		1	8093800	4627100	3466700	11.4	2	2	1.16743	1.00216	18.101	3	12814000	6927100	5886700
239	Tb927.10.2890;Tb11.v5.0650	Tb927.10.2890;Tb11.v5.0650	Tb927.10.2890		enolase	46.592	67.1	0	148.09	2	0.0164361	0.188518	0.724647		64.1	20	20	0.79964	0.99987	11.68	24	504220000	282310000	221900000	64.1	20	20	0.82026	1.0185	8.1398	24	348600000	189370000	159230000	60.4	17	17	1.12187	1.01611	13.345	22	231490000	123150000	108340000
1285	Tb927.11.3570	Tb927.11.3570	Tb927.11.3570		metallo-peptidase, Clan MA(E) Family M1	98.098	18.9	0	44.401	1	-0.137464	0.18898	0.723583		11.9	7	7	0.69157	0.83041	19.921	7	18639000	11128000	7511300	13.8	8	8	0.7346	0.92256	24.612	8	14241000	7675800	6565100	14.7	9	9	1.08392	0.980777	16.171	9	17146000	8725000	8421300
1120	Tb927.11.15130	Tb927.11.15130	Tb927.11.15130	J7	DnaJ homolog, putative	35.32	75.2	0	81.446	1	-0.11297	0.189273	0.722911		55.2	9	9	0.81261	0.99435	14.011	11	124100000	63945000	60154000	59.9	9	9	0.76078	0.9179	32.969	14	128900000	69521000	59379000	68	12	12	0.9999	0.866251	14.366	15	93024000	47520000	45504000
1046	Tb927.11.1350	Tb927.11.1350	Tb927.11.1350	MCU	calcium uniporter protein, mitochondrial	34.885	3.9	0	3.1712	1	0.161393	0.189438	0.722533		3.9	1	1				0	0	0	0	3.9	1	1	0.91702	1.1574		1	1602800	1038900	563890	3.9	1	1	1.2651	1.08065		1	1634900	1001200	633690
135	Tb11.1780	Tb11.1780	Tb11.1780		retrotransposon hot spot protein 1 (RHS1, pseudogene), putative	65.556	16.3	0	18.587	1	0.294281	0.18965	0.722048		14.4	6	4	1.1029	1.4162	14.187	4	13076000	5935000	7141400	16.3	7	5	1.0711	1.3004	25.972	5	17026000	8020000	9005800	14.1	6	4	1.16301	1.00129	20.8	4	15597000	8127000	7470300
1423	Tb927.11.6590;Tb11.v5.0360	Tb927.11.6590	Tb927.11.6590		metallo-peptidase, Clan MF, Family M17	55.359	58.7	0	103.5	2	0.0538363	0.189807	0.721689		53.4	15	15	0.85418	1.0408	8.8073	16	127170000	69428000	57738000	39.7	12	12	0.82047	1.003	21.478	14	81135000	45524000	35611000	40.1	12	12	1.18754	1.0714	14.887	15	83988000	45302000	38686000
2551	Tb927.7.5260	Tb927.7.5260	Tb927.7.5260		Cytochrome c oxidase biogenesis protein Cmc1 like, putative	22.68	24.9	0	3.7348	1	-0.0575895	0.189857	0.721574		10.9	1	1	0.7671	0.96349	11.261	2	7181200	3775200	3406000	24.9	3	3	0.74276	0.92628	10.182	3	7548900	4079900	3469000	10.9	1	1	1.13291	0.994036	8.3884	2	6613800	3126600	3487100
2887	Tb927.8.6960	Tb927.8.6960	Tb927.8.6960		NADH-ubiquinone oxidoreductase complex I subunit, putative	42.527	32.7	0	25.698	1	-0.0774063	0.190294	0.720575		18.4	5	2	0.76072	0.91808	3.2317	2	6930700	4287000	2643700	26.5	8	3	0.77899	1.0011	9.8589	3	6518800	3385900	3132900	21	5	3	1.08249	0.926269	7.8349	3	8960800	4135200	4825600
2792	Tb927.8.4850	Tb927.8.4850	Tb927.8.4850		hypothetical protein, conserved	32.956	17	0	26.786	1	0.0792222	0.190523	0.720052		4	1	1	0.88004	1.0745		1	1998900	857560	1141400	17	3	3	0.8408	1.0387	2.3257	3	5853100	2852700	3000400	4	1	1				0	0	0	0
1137	Tb927.11.15590	Tb927.11.15590	Tb927.11.15590		hypothetical protein, conserved	31.858	5.2	0	27.411	1	0.199066	0.190822	0.719372		5.2	1	1	0.98353	1.2117		1	1431300	645570	785750	5.2	1	1	0.79608	0.99753		1	1223500	647100	576370	5.2	1	1	1.45996	1.25156		1	927980	497680	430290
324	Tb927.1.3220	Tb927.1.3220	Tb927.1.3220		TBC1 domain family member 20/GTPase, putative	59.6	2.8	0	12.911	1	-0.097331	0.191315	0.71825		2.8	1	1	0.74831	0.95451		1	384540	220940	163600	2.8	1	1	0.74129	0.91542		1	163640	96264	67381	0	0	0				0	0	0	0
2156	Tb927.5.4040	Tb927.5.4040	Tb927.5.4040	uS10m	Mitochondrial SSU ribosomal protein, putative	94.263	26.4	0	74.091	1	-0.0746423	0.191362	0.718144		24.8	13	13	0.74973	0.90524	10.065	14	54881000	31781000	23100000	20.1	11	11	0.77318	0.95305	13.785	13	51047000	27841000	23206000	20.6	11	11	1.13462	0.992457	14.132	13	44832000	24542000	20290000
1245	Tb927.11.2610	Tb927.11.2610	Tb927.11.2610		hypothetical protein, conserved	50.887	64.9	0	297.31	1	-0.0267039	0.191815	0.717117		64	29	29	0.78629	0.97432	11.183	41	1244000000	680330000	563700000	64.6	29	29	0.7908	0.9705	9.2532	44	1084800000	592230000	492610000	64.6	29	29	1.14818	1.00043	11.259	42	1056800000	552010000	504780000
725	Tb927.10.5430	Tb927.10.5430	Tb927.10.5430		Flagellar C1a complex subunit C1a-32, putative	32.616	7.5	0	3.5768	1	0.192734	0.192183	0.716284		7.5	2	2	0.87988	1.0755	3.853	2	6339300	3305200	3034100	3.6	1	1	0.87959	1.0585		1	1589300	983880	605380	3.9	1	1	1.49907	1.31146		1	4725300	2930500	1794800
2619	Tb927.7.7090	Tb927.7.7090	Tb927.7.7090		hypothetical protein, conserved	17.127	9.9	0	3.8258	1	-0.0680832	0.192341	0.715928		9.9	1	1	0.79406	0.99269		1	52802000	30271000	22531000	9.9	1	1	0.76743	0.95806		1	53550000	30449000	23102000	9.9	1	1	1.03925	0.912659		1	39070000	20554000	18516000
1485	Tb927.11.8160	Tb927.11.8160	Tb927.11.8160		dynein heavy chain, putative	473.83	14	0	122.78	1	-0.0120694	0.192815	0.714859		8.6	24	23	0.78765	0.98366	22.924	21	107880000	59083000	48797000	10	27	26	0.80925	0.9931	13.826	26	79377000	41766000	37611000	8.3	21	20	1.11373	0.998303	17.581	17	54754000	27292000	27462000
1666	Tb927.3.1030	Tb927.3.1030	Tb927.3.1030	RPB28	RNA-binding protein	39.272	9	0	7.5527	1	0.100333	0.193317	0.713729		6.7	2	2	0.83358	1.0178	0.92402	2	8184400	4205900	3978600	9	3	3	0.84	1.0536	7.4081	3	7636900	4103100	3533800	6.7	2	2	1.28011	1.14887	14.395	2	4620600	2653500	1967100
1255	Tb927.11.2910	Tb927.11.2910	Tb927.11.2910	iPGAM	phosphoglycerate mutase, putative	43.738	19.1	0	16.876	1	0.0516507	0.194061	0.712061		19.1	6	6	0.83942	1.0747	6.1193	5	33041000	17764000	15277000	14.6	5	5	0.8079	1.0105	10.179	5	27901000	14388000	13513000	19.1	6	6	1.17215	1.02523	8.4578	7	36509000	18033000	18477000
1025	Tb927.11.13010	Tb927.11.13010	Tb927.11.13010		hypothetical protein	22.171	23.5	0	7.7854	1	-0.0715123	0.194111	0.711949		15.3	2	2	0.81759	0.99423	19.226	2	3456000	1786100	1670000	15.3	3	3	0.76541	0.95316	22.525	3	4015800	2008100	2007700	16.3	2	2	1.02689	0.909422	3.8054	2	3456100	1833600	1622500
1118	Tb927.11.15100	Tb927.11.15100	Tb927.11.15100		Tb5.20	118.44	10.1	0	27.473	1	-0.0546648	0.194381	0.711347		8.8	9	9	0.77609	0.96514	9.9647	9	39627000	22577000	17051000	8	8	8	0.78914	0.99498	9.652	9	63437000	34246000	29191000	9	9	9	1.07647	0.929454	9.3164	11	58201000	29639000	28562000
1966	Tb927.4.3740	Tb927.4.3740	Tb927.4.3740	FAZ1	flagellar attachment zone protein 1	192.57	57.7	0	283.77	1	-0.0631962	0.194498	0.711084		52.2	31	31	0.75576	0.92444	12.807	39	376310000	211640000	164660000	52.5	32	32	0.77374	0.94938	14.048	35	308190000	175130000	133060000	51.1	27	27	1.13532	0.999101	6.3663	32	242580000	125960000	116610000
2344	Tb927.6.4800	Tb927.6.4800	Tb927.6.4800		hypothetical protein, conserved	46.376	2.6	0.0090966	1.5142	1	0.486978	0.195002	0.709961		2.6	1	1	1.0251	1.2596		1	2131300	1047800	1083500	2.6	1	1	1.2388	1.5594		1	1699500	777920	921620	0	0	0				0	0	0	0
1074	Tb927.11.14020;Tb927.11.14000	Tb927.11.14020;Tb927.11.14000	Tb927.11.14020	NRBD2	nuclear RNA binding domain 2	30.274	36.9	0	61.598	2	0.106147	0.195969	0.707813		36.6	8	8	0.89727	1.0889	15.106	9	126450000	64779000	61675000	36.9	10	10	0.95307	1.143	8.5104	11	131890000	68485000	63401000	31.9	9	9	1.1352	1.0019	8.5374	11	132900000	61728000	71169000
629	Tb927.10.2680	Tb927.10.2680	Tb927.10.2680		pyridine nucleotide-disulphide oxidoreductase, putative	64.611	6.3	0	6.7053	1	-0.206089	0.196475	0.706693		2.3	1	1				0	0	0	0	2.4	1	1	0.6566	0.82829		1	3961400	2753000	1208300	1.6	1	1	1.03856	0.907276		1	1214000	691130	522850
1032	Tb927.11.13190;Tb927.11.13090	Tb927.11.13190;Tb927.11.13090	Tb927.11.13190		elongation factor 1 gamma, putative	46.275	65.3	0	58.716	2	0.0585036	0.196728	0.706134		49	12	12	0.82255	0.99895	21.158	18	175340000	100830000	74505000	49	13	13	0.83791	1.0552	31.653	17	154270000	87585000	66689000	37.9	10	10	1.2285	1.07141	11.653	15	127220000	67771000	59446000
465	Tb927.10.13360	Tb927.10.13360	Tb927.10.13360	EF-Tu	Elongation factor Tu, mitochondrial	51.849	66.4	0	204.32	1	0.0222022	0.196787	0.706003		63.2	23	23	0.83019	1.0281	5.1488	38	733480000	402930000	330550000	66.4	24	24	0.82385	1.0002	8.3717	39	775860000	429130000	346720000	56.8	22	22	1.14041	1.01842	12.842	37	632480000	340050000	292420000
774	Tb927.10.6730;Tb927.10.6720;Tb11.v5.0578;Tb927.10.6740;Tb927.10.6750;Tb927.10.6760	Tb927.10.6730	Tb927.10.6730		Plasma-membrane choline transporter, putative	53.553	12.7	0	25.429	6	0.069807	0.197711	0.703969		12.7	4	4	0.78946	0.99825	8.0754	5	69529000	39418000	30111000	12.7	4	4	0.86158	1.068	9.3614	6	49720000	26923000	22798000	12.7	4	4	1.27125	1.0845	11.553	6	64669000	35819000	28850000
832	Tb927.10.8170	Tb927.10.8170	Tb927.10.8170	NUP144	Nucleoporin NUP144	144.37	19.7	0	39.92	1	0.0924911	0.198009	0.703316		12.8	10	10	0.80857	1.0134	16.746	10	52592000	28877000	23715000	14.2	11	11	0.92016	1.1366	18.078	10	48255000	25008000	23246000	14.6	9	9	1.2191	1.0523	19.369	11	45481000	24954000	20527000
2701	Tb927.8.2240	Tb927.8.2240	Tb927.8.2240	TrpRS-2	Tryptophanyl-tRNA synthetase 2	52.902	30	0	51.982	1	-0.0670447	0.198045	0.703237		28.1	9	9	0.74375	0.91053	17.052	9	33822000	19050000	14772000	20.5	7	7	0.78718	0.9883	17.206	7	18518000	9936800	8581600	18.8	6	6	1.0969	0.966651	13.415	6	13470000	7008900	6461200
2480	Tb927.7.3450	Tb927.7.3450	Tb927.7.3450		protein I/6	21.585	42.1	0.0035796	2.0008	1	0.205382	0.198066	0.70319		42.1	7	1	0.88442	1.1014		1	4855800	2627500	2228300	42.1	7	1	0.96645	1.207		1	1794300	866400	927900	29.2	7	0				0	0	0	0
2636	Tb927.7.7500;Tb927.5.300b;Tb927.5.300;Tb11.v5.0215	Tb927.7.7500	Tb927.7.7500	TLP7	thymine-7-hydroxylase, putative	36.926	30	0	21.219	4	-0.192317	0.198311	0.702654		9.1	2	2	0.62461	0.77637	21.061	5	18265000	10995000	7269700	22.8	4	4	0.6943	0.87194	9.1095	7	19036000	11076000	7960100	20.9	5	5	1.1433	0.990295	19.339	8	19676000	11110000	8566000
2982	Tb927.9.11770;Tb11.v5.0876	Tb927.9.11770	Tb927.9.11770		Fusaric acid resistance protein-like, putative	111.26	12.5	0	24.063	2	0.0670306	0.198363	0.702539		5.8	4	4	0.9076	1.0992	8.4896	3	11932000	6394100	5537900	11.7	6	6	0.83374	1.0145	13.517	6	30664000	16773000	13891000	8.3	6	6	1.16925	1.03087	12.73	6	19138000	10097000	9040300
3029	Tb927.9.1350	Tb927.9.1350	Tb927.9.1350		hypothetical protein, conserved	59.813	33	0	50.615	1	-0.0348681	0.198364	0.702536		22.3	6	6	0.7648	0.95577	29.805	7	20539000	12291000	8247400	13.4	5	5	0.79895	0.99879	12.716	5	14902000	7655500	7246400	15.6	5	5	1.12904	0.974279	2.9856	5	16636000	7208100	9428000
300	Tb927.1.1700	Tb927.1.1700	Tb927.1.1700		AATF protein, putative	55.093	8.3	0	3.4442	1	0.865041	0.198451	0.702347		4.1	1	1	1.7181	2.2096		1	2328300	829080	1499300	0	0	0				0	0	0	0	4.3	1	1	1.73265	1.50139		1	9606200	6043900	3562300
185	Tb927.10.15940;Tb11.v5.0304	Tb927.10.15940;Tb11.v5.0304	Tb927.10.15940		cation transporter, putative	40.114	13.1	0	9.5769	2	-0.0428971	0.198553	0.702124		13.1	4	4	0.77302	0.96097	13.061	4	13048000	7603800	5444200	9.6	3	3	0.76296	0.95082	24.054	3	8668700	5092100	3576600	9.6	3	3	1.16664	1.00104	3.5898	3	7751900	4415900	3335900
404	Tb927.9.6070;Tb927.10.11540	Tb927.9.6070;Tb927.10.11540	Tb927.9.6070	RPS3	40S ribosomal protein S3, putative	24.216	49.1	0	28.919	2	0.104648	0.19858	0.702064		43.5	8	8	0.84287	1.0684	9.6841	11	134110000	72848000	61259000	38.3	8	8	0.78936	1.0097	30.158	8	84688000	46160000	38527000	41.6	8	8	1.33049	1.15234	23.895	12	83024000	43803000	39221000
2099	Tb927.5.2500	Tb927.5.2500	Tb927.5.2500		hypothetical protein, conserved	75.357	9.9	0	54.131	1	0.0818495	0.198685	0.701835		9.9	6	6	0.8959	1.1223	13.582	6	13825000	7038600	6786700	9.9	6	6	0.83746	1.0387	10.455	6	10158000	5518200	4639700	4.5	3	3	1.1533	1.01699	8.4286	3	4529300	2394400	2134900
2909	Tb927.8.7700;Tb927.8.7680;Tb927.4.4020;Tb927.4.4010;Tb927.4.4000;Tb927.4.3990	Tb927.8.7700;Tb927.8.7680	Tb927.8.7700		amino acid transporter, putative	51.74	18.9	0	17.81	6	0.0355911	0.199352	0.700379		18.9	6	5	0.8427	1.0483	9.6214	7	74886000	40875000	34011000	15.4	4	3	0.85095	1.0252	12.738	5	43863000	23308000	20555000	18.9	5	4	1.12139	1.00195	2.9343	6	52807000	26726000	26080000
3089	Tb927.9.2110	Tb927.9.2110	Tb927.9.2110		hypothetical protein, conserved	13.122	52.2	0	22.767	1	-0.0859897	0.19936	0.700362		32.7	3	3	0.7763	0.9716	2.3857	2	13883000	7511700	6371400	27.4	2	2	0.71588	0.88455	12.444	2	9502500	5548100	3954400	52.2	5	5	1.10991	0.973047	13.705	5	26570000	13507000	13064000
1359	Tb927.11.5290	Tb927.11.5290	Tb927.11.5290	MCP9	mitochondrial carrier protein	29.883	81.6	0	51.527	1	-0.0570464	0.200355	0.6982		78.4	15	15	0.79586	0.98994	9.4435	19	151510000	84166000	67345000	56.7	13	13	0.79045	0.97208	13.547	15	119380000	65860000	53523000	69.5	14	14	1.06817	0.922935	15.552	17	108470000	57912000	50557000
1862	Tb927.3.930	Tb927.3.930	Tb927.3.930	OADalpha	dynein heavy chain, putative	531.41	37.2	0	323.31	1	-0.023559	0.200376	0.698154		28.6	91	90	0.80007	0.97711	20.044	95	517490000	284740000	232750000	27.3	91	90	0.79349	0.97363	14.382	98	475510000	266180000	209330000	24.7	82	81	1.11932	1.00089	22.174	92	432890000	241080000	191810000
678	Tb927.10.3770	Tb927.10.3770	Tb927.10.3770		predicted TPR repeat protein	78.604	22.3	0	119.34	1	0.0451384	0.200433	0.69803		15.4	7	7	0.82998	0.99859	14.396	8	34935000	19884000	15051000	21.1	9	9	0.83768	1.0434	15.173	9	33487000	18060000	15427000	21.1	10	10	1.1939	1.05421	19.204	11	32250000	17485000	14765000
2139	Tb927.5.3450	Tb927.5.3450	Tb927.5.3450		eukaryotic translation initiation factor eIF2A, putative	57.992	10.2	0	4.1887	1	0.160468	0.200658	0.697543		6.3	2	2	0.86845	1.0511	0.78764	2	6437400	3273800	3163600	2.5	1	1	1.0077	1.2579		1	2270300	1136600	1133700	4	1	1	1.2037	1.05591		1	2485700	1328000	1157700
1820	Tb927.3.5060	Tb927.3.5060	Tb927.3.5060		Ankyrin repeats (many copies)/Ankyrin repeats (3 copies), putative	39.126	35.2	0	43.308	1	0.0387511	0.20168	0.695336		17.3	5	5	0.84792	1.0533	12.26	5	33031000	17900000	15132000	35.2	8	8	0.82715	1.0267	14.287	9	46469000	25106000	21363000	20.5	5	5	1.10289	1.00231	17.672	7	34196000	16848000	17348000
3109	Tb927.9.3170	Tb927.9.3170	Tb927.9.3170	COXV	cytochrome oxidase subunit V	22.229	63.3	0	90.227	1	-0.0397881	0.202021	0.694604		58.2	9	9	0.77162	0.94468	11.438	12	278490000	156040000	122440000	57.1	9	9	0.78465	0.98951	12.476	13	305390000	168210000	137180000	51.5	8	8	1.11193	0.984834	7.2449	12	246780000	125230000	121560000
427	Tb927.10.12260	Tb927.10.12260	Tb927.10.12260		cytosolic nonspecific dipeptidase, putative	51.578	35.6	0	155.42	1	0.113928	0.202218	0.694181		31.2	10	10	0.87199	1.0621	15.296	13	75916000	40629000	35287000	35.6	11	11	0.8444	1.0172	8.9567	14	76041000	39719000	36322000	35.4	10	10	1.32938	1.17305	13.66	13	64693000	35729000	28964000
2430	Tb927.7.2440	Tb927.7.2440	Tb927.7.2440	P5CR	pyrroline-5-carboxylate reductase, putative	28.271	18.1	0	4.9841	1	0.105016	0.202629	0.693299		18.1	3	3	0.8603	1.0544	12.515	2	6205300	3031700	3173600	13.3	2	2	0.83412	1.0176	17.579	2	6260800	3566500	2694200	5.6	1	1	1.34566	1.15946		1	3135900	1800100	1335800
1415	Tb927.11.6440	Tb927.11.6440	Tb927.11.6440		hypothetical protein, conserved	48.841	17	0	28.042	1	0.109205	0.202648	0.693257		12.9	5	5	0.89765	1.1274	14.467	5	35530000	18880000	16650000	17	6	6	0.79119	0.9948	11.011	6	28534000	15905000	12628000	11.3	4	4	1.30173	1.11894	5.6154	3	14912000	7826200	7086000
2533	Tb927.7.4440	Tb927.7.4440	Tb927.7.4440		NAD dependent epimerase/dehydratase family, putative	31.573	16.1	0	7.1303	1	-0.0935471	0.202761	0.693017		8.6	1	1	0.77146	0.96198	2.5008	2	32761000	17894000	14867000	8.6	1	1	0.70728	0.87493		1	16023000	11223000	4799900	16.1	2	2	1.14311	0.978091	12.729	2	17567000	9216400	8350900
3193	Tb927.9.6940	Tb927.9.6940	Tb927.9.6940		DNA topoisomerase type IB small subunit	29.968	5.5	0	12.425	1	0.138272	0.204764	0.688747		5.5	1	1	0.84877	1.046		1	2476600	1379800	1096900	5.5	1	1	0.98418	1.2204		1	2385700	1057900	1327900	5.5	1	1	1.2068	1.04433		1	1537200	846700	690510
2168	Tb927.5.510	Tb927.5.510	Tb927.5.510	SDH10	putative succinate dehydrogenase subunit	14.154	29.9	0	29.552	1	-0.378034	0.205091	0.688053		9.4	1	1	0.71858	0.8951	46.772	3	25055000	14175000	10880000	29.9	3	3	0.69813	0.87754	4.0609	2	23220000	12319000	10900000	21.3	2	2	0.666489	0.580046	28.921	4	32064000	12745000	19318000
1516	Tb927.11.9140	Tb927.11.9140	Tb927.11.9140	GRBC7	Guide RNA binding complex protein 7	18.647	24.1	0	12.927	1	0.136494	0.205224	0.687771		19	1	1	0.97094	1.21	4.9084	2	25215000	13548000	11668000	23.6	2	2	0.8698	1.0799	16.382	3	24351000	12029000	12321000	24.1	3	3	1.16606	1.01648	27.168	4	29230000	15881000	13349000
1590	Tb927.2.3030	Tb927.2.3030	Tb927.2.3030		ATP-dependent Clp protease subunit, heat shock protein 78 (HSP78), putative	90.664	59.4	0	181.92	1	-0.0334835	0.206493	0.685094		51.7	35	35	0.78747	0.97306	7.8951	44	482270000	267100000	215170000	51.2	33	33	0.78295	0.95823	8.1856	44	484690000	273880000	210810000	55.8	37	37	1.14867	1.00035	11.627	50	515720000	281140000	234580000
3123	Tb927.9.3620	Tb927.9.3620	Tb927.9.3620		hypothetical protein, conserved	25.222	9.1	0	3.3918	1	-0.168885	0.206651	0.684762		9.1	2	2	0.69167	0.85517	2.284	2	6898200	3920800	2977400	5.6	1	1	0.7366	0.92527		1	4498800	2456300	2042500	0	0	0				0	0	0	0
2669	Tb927.8.1510	Tb927.8.1510	Tb927.8.1510	DBP2B	ATP-dependent RNA helicase DBP2B, putative	62.439	20	0	24.055	1	-0.0654204	0.207279	0.683444		17	7	7	0.79324	0.96919	10.088	7	31338000	16142000	15196000	15.1	6	6	0.7962	0.98863	12.611	6	26233000	14256000	11977000	20	8	8	1.00146	0.910913	10.979	8	31484000	16470000	15014000
1711	Tb927.3.2110	Tb927.3.2110	Tb927.3.2110	TIM50	Mitochondrial import inner membrane translocase subunit TIM50	47.205	8.7	0.0032669	2.0596	1	-0.256316	0.207652	0.682663		5	1	1	0.82808	1.009		1	2015900	1378600	637330	5	1	1	0.64876	0.79704		1	2001900	1176100	825850	3.8	1	1	0.838293	0.729714		1	1164600	627150	537490
3235	Tb927.9.9000	Tb927.9.9000	Tb927.9.9000	idi1	isopentenyl-diphosphate delta-isomerase (type II)	38.986	61	0	160.29	1	0.0242109	0.207694	0.682576		56.2	13	13	0.82355	1.0146	10.382	19	131700000	72158000	59537000	56.2	14	14	0.83465	1.0342	20.57	21	137140000	76134000	61004000	59.6	13	13	1.15808	1.00222	12.773	18	104600000	56038000	48560000
3110	Tb927.9.3280	Tb927.9.3280	Tb927.9.3280	PPX1	exopolyphosphatase	42.865	5	0	4.1122	1	0.176868	0.207945	0.682052		5	2	2	0.91381	1.098	25.794	2	3110400	1596200	1514200	5	2	2	0.85993	1.0245	1.7051	2	2922100	1359800	1562200	5	2	2	1.42949	1.28414	6.0637	2	2444500	1391100	1053400
2166	Tb927.5.4360;Tb05.5K5.20	Tb927.5.4360;Tb05.5K5.20	Tb927.5.4360		hypothetical protein, conserved	36.427	12.1	0	9.3998	2	-0.456083	0.208149	0.681626		4.7	1	1	0.42691	0.51894		1	2383400	1452400	930970	5.3	1	1	0.67025	0.82139		1	1388200	890560	497660	2.2	1	1	1.06051	0.90876		1	934910	437980	496930
2394	Tb927.7.1430	Tb927.7.1430	Tb927.7.1430		leucine-rich repeat protein (LRRP), putative	47.759	6.7	0	6.5958	1	-0.113805	0.208211	0.681496		3.1	1	1	0.79691	0.99182		1	4898200	2683500	2214700	3.1	1	1	0.74285	0.93082		1	4912600	2747800	2164800	6.7	2	2	0.966744	0.85492	17.418	2	7408400	3583100	3825300
721	Tb927.10.5260;Tb11.v5.0497	Tb927.10.5260;Tb11.v5.0497	Tb927.10.5260	TZP125	C2 domain containing protein, putative	125.06	3.6	0	5.1748	2	0.245161	0.208346	0.681216		2.6	2	2	0.83361	1.0151	16.852	2	3316200	1522000	1794200	1	1	1	1.1206	1.3989		1	468800	213450	255350	1.4	1	1	1.30947	1.17248		1	1341800	860000	481810
1671	Tb927.3.1110;Tb11.v5.0589	Tb927.3.1110;Tb11.v5.0589	Tb927.3.1110	PIFTA1	Putative intraflagellar transport protein A1	52.713	9	0	6.3602	2	0.167943	0.208838	0.68019		2.9	1	1	0.86263	1.0528		1	2001600	1066800	934730	6.7	2	2	0.84118	1.0556	7.4021	2	2011800	1136900	874910	5.2	2	2	1.43939	1.27592	30.06	2	1824900	924980	899920
693	Tb927.10.4220	Tb927.10.4220	Tb927.10.4220		hypothetical protein, conserved	34.243	27.5	0	9.3212	1	0.0474989	0.208986	0.679883		22	4	4	0.85483	1.0263	7.0549	4	13656000	7590300	6066000	17.2	3	3	0.85048	1.0693	15.322	3	10341000	5595900	4745200	22.7	4	4	1.15837	1.00582	15.252	4	12882000	6506700	6375000
1322	Tb927.11.4460	Tb927.11.4460	Tb927.11.4460	ALBA1	ALBA-Domain Protein	14.038	56.8	0	29.717	1	0.0920563	0.209082	0.679682		39.2	4	4	0.89803	1.0913	6.4838	4	63321000	34049000	29273000	56.8	5	5	0.91565	1.1151	5.5732	6	48718000	24993000	23725000	50.4	4	4	1.13029	0.995124	10.628	4	35859000	19496000	16363000
2074	Tb927.5.1790	Tb927.5.1790	Tb927.5.1790	mS54	Mitochondrial SSU ribosomal protein, putative	71.956	17.1	0	18.222	1	0.105221	0.20923	0.679376		13.3	5	5	0.83315	1.038	13.734	6	12796000	7000100	5796100	11.9	5	5	0.8147	1.0293	13.363	5	12089000	6409600	5679700	9.7	4	4	1.3563	1.16489	8.6721	4	10297000	5354500	4942300
2637	Tb927.7.7530;Tb927.7.7520	Tb927.7.7530;Tb927.7.7520	Tb927.7.7530		receptor-type adenylate cyclase GRESAG 4, putative	138.01	5.2	0	5.5166	2	-0.228766	0.209259	0.679315		3	3	1	0.63694	0.75764		1	1793900	1049000	744890	5.2	4	2	0.67631	0.81175	3.0918	2	6176700	3362500	2814200	4	3	1	1.13207	1.01046		1	4268400	2243800	2024600
612	Tb927.10.2320	Tb927.10.2320	Tb927.10.2320	NUP41	Nucleoporin NUP41	41.178	26.8	0	26.532	1	-0.0934096	0.20988	0.678029		26.8	5	5	0.72445	0.87633	33.288	5	14057000	8191800	5865300	18.1	4	4	0.78995	0.98872	42.477	5	20188000	11105000	9082900	17.8	3	3	1.09724	0.95039	20.523	3	14742000	7923200	6819000
2093	Tb927.5.2320	Tb927.5.2320	Tb927.5.2320		Mak10 subunit, NatC N(alpha)-terminal acetyltransferase, putative	82.159	4.8	0	13.395	1	0.183809	0.210055	0.677667		3.3	1	1	0.82164	0.98949		1	7455100	4184800	3270300	3.3	1	1	1.0062	1.1931	1.8881	2	4806000	2542300	2263700	4.8	2	2	1.43017	1.24139	14.934	3	9954900	5723500	4231400
2259	Tb927.6.2700	Tb927.6.2700	Tb927.6.2700	Sm-E	small nuclear ribonucleoprotein Sm-E	9.6554	24.4	0	3.4672	1	0.632425	0.210266	0.677231		24.4	2	2	1.7157	2.0659		1	3172100	1302600	1869500	10.5	1	1	1.5411	1.8767		1	2232700	889340	1343300	24.4	2	2	1.07361	0.960799		1	1356300	779040	577280
1706	Tb927.3.2010	Tb927.3.2010	Tb927.3.2010		hypothetical protein, conserved	62.262	16.8	0	10.532	1	0.0351244	0.210445	0.676861		16.8	6	6	0.80617	1.0087	23.399	6	24515000	15510000	9005300	9.4	3	3	0.78485	1.0135	7.9483	3	13873000	8634100	5238600	7.9	2	2	1.23285	1.05229	5.3838	2	13217000	8149800	5066800
1072	Tb927.11.13920	Tb927.11.13920	Tb927.11.13920	KIN2B	kinesin-II 85 Kd subunit, putative	127.47	4.8	0	5.8205	1	0.767043	0.210495	0.676758		1.2	1	1	0.94925	1.1968		1	618700	297960	320740	1.1	1	1	1.1363	1.3547		1	869460	360530	508930	2.6	2	2	3.42477	3.03979	153.47	2	15840000	13918000	1922200
154	Tb927.7.5080;Tb11.v5.0188	Tb927.7.5080;Tb11.v5.0188	Tb927.7.5080		ATP-NAD kinase-like protein	79.822	15.4	0	15.863	2	0.100008	0.210933	0.675855		12.2	4	4	0.89194	1.0817	26.427	4	14070000	8727800	5342300	7.9	3	3	0.9143	1.1392	43.683	3	7850500	5247000	2603600	8.9	3	3	1.14741	0.999101	30.983	4	12130000	6719600	5409900
2401	Tb927.7.1670	Tb927.7.1670	Tb927.7.1670	eif4e6	Eukaryotic translation initiation factor 4E type 6	20.864	7.5	0.0017077	2.6457	1	0.216421	0.210967	0.675785		0	0	0				0	0	0	0	7.5	1	1	0.88782	1.1034		1	635050	303940	331110	7.5	1	1	1.41215	1.22339	19.785	2	1382400	835540	546880
379	Tb927.10.10740	Tb927.10.10740	Tb927.10.10740		hypothetical protein, conserved	70.02	7.8	0	20.064	1	-0.0998062	0.211108	0.675496		3.6	1	1	0.78232	0.94054		1	2133400	1268300	865120	3.6	1	1	0.72982	0.87043	8.3043	2	3219600	1745700	1473900	7.8	2	2	1.1465	0.992556	2.559	3	11032000	6007400	5024500
2148	Tb927.5.3810	Tb927.5.3810	Tb927.5.3810	PYR6-5	orotidine-5-phosphate decarboxylase/orotate phosphoribosyltransferase, putative	49.955	63.5	0	180.04	1	0.0456937	0.2112	0.675306		57.4	22	22	0.80714	1.0079	27.801	33	538470000	292620000	245850000	60.5	23	23	0.83223	1.0217	20.809	29	442130000	237680000	204450000	53.7	21	21	1.19865	1.06789	7.3001	30	353170000	191470000	161710000
1465	Tb927.11.7590	Tb927.11.7590	Tb927.11.7590		hypothetical protein, conserved	110.17	12	0	30.25	1	0.075451	0.212525	0.672589		11.2	6	6	0.83994	1.0218	13.183	5	15847000	8912800	6934700	7.9	5	5	0.84195	1.0255	18.062	4	9900600	5597900	4302700	8.2	5	5	1.23449	1.11645	14.158	5	10491000	5568500	4922700
483	Tb927.10.1390	Tb927.10.1390	Tb927.10.1390	HGXPRT	Hypoxanthine-guanine-xanthine phosphoribosyltransferase	26.36	71.8	0	93.181	1	-0.0551935	0.21279	0.672048		70.9	13	13	0.78204	0.94979	9.6399	16	407060000	226600000	180460000	71.8	14	14	0.75687	0.93567	12.2	18	388000000	218300000	169700000	70.9	13	13	1.13706	1.00324	7.1085	18	361230000	193500000	167730000
2188	Tb927.5.960	Tb927.5.960	Tb927.5.960		atpase family aaa domain-containing protein 1	37.159	37.9	0	46.198	1	-0.0141692	0.213239	0.671134		33.1	9	9	0.81279	0.97964	9.9754	11	95037000	51913000	43124000	30.4	9	9	0.80251	0.99402	6.0955	8	76589000	42909000	33681000	30.4	8	8	1.15829	0.997108	6.9197	8	81851000	42115000	39737000
905	Tb927.11.10050	Tb927.11.10050	Tb927.11.10050	mt-LAF19	Mitoribosomal LSU assembly factor 19	12.051	14.7	0	5.7967	1	0.144523	0.213375	0.670856		14.7	1	1	0.84885	1.0691		1	3143300	1544400	1598900	14.7	1	1	0.98036	1.2321		1	2738000	1004400	1733600	14.7	1	1	1.174	1.0253		1	2530600	1223300	1307300
1939	Tb927.4.2840	Tb927.4.2840	Tb927.4.2840		hypothetical protein, conserved	28.087	24.5	0	31.894	1	-0.108191	0.213426	0.670752		24.5	4	4	0.74161	0.89638	9.6617	4	12497000	7485800	5011400	24.5	4	4	0.81716	1.0079	6.9726	4	16809000	8944700	7864300	18.9	3	3	0.988435	0.883861	11.453	3	6982000	3478600	3503300
1508	Tb927.11.8950	Tb927.11.8950	Tb927.11.8950	LRRP1	leucine rich repeat	78.96	25.2	0	31.471	1	0.0589056	0.213513	0.670575		11.4	7	7	0.86013	1.0669	15.716	7	19893000	9659800	10233000	20.2	9	9	0.83834	1.0642	15.405	9	21004000	11307000	9696400	19.4	9	9	1.12032	0.99552	28.836	10	22356000	11718000	10638000
2758	Tb927.8.3770	Tb927.8.3770	Tb927.8.3770	MPK10	Mitogen-activated protein kinase 10, putative	46.936	9.8	0	4.0296	1	-0.265771	0.213947	0.669694		9.8	3	3	0.76141	0.95267	3.7942	3	5043600	2761600	2281900	5.4	2	2	0.71354	0.88765	4.0667	2	3080300	1798200	1282200	5.4	2	2	0.78964	0.680457	52.655	2	2503600	1148600	1355100
494	Tb927.10.14130	Tb927.10.14130	Tb927.10.14130		SRP19 protein, putative	17.116	9.9	0	4.2346	1	-0.539563	0.214245	0.669088		9.9	1	1	0.74026	0.90658		1	220390	127980	92406	9.9	1	1	0.62032	0.78511		1	113840	72860	40980	9.2	1	1	0.534759	0.457498		1	247150	82825	164320
1806	Tb927.3.4820	Tb927.3.4820	Tb927.3.4820		acyltransferase, putative	34.629	25.6	0	55.673	1	0.090103	0.214717	0.668133		25.6	4	4	0.91922	1.1412	4.776	5	49407000	28120000	21287000	25.6	4	4	0.82872	1.0269	8.7417	5	42367000	23414000	18952000	25.6	4	4	1.16128	1.02916	4.3804	5	40439000	21429000	19010000
1165	Tb927.11.16200	Tb927.11.16200	Tb927.11.16200	CAP17	cytoskeleton-associated protein 17	14.854	56.1	0	36.635	1	-0.121831	0.214968	0.667627		56.1	8	8	0.77273	0.9655	6.3734	13	389800000	215320000	174480000	56.1	8	8	0.77418	0.96119	4.916	13	318190000	171140000	147060000	50.8	6	6	0.969086	0.8364	4.9773	13	284580000	138950000	145630000
3010	Tb927.9.12750	Tb927.9.12750	Tb927.9.12750		hypothetical protein, conserved	38.624	34.1	0	24.28	1	-0.131089	0.215068	0.667424		10.2	2	2	0.81098	1.0103	15.181	3	10327000	5560800	4766500	20.7	4	4	0.68928	0.86209	6.3674	5	12210000	6975100	5234800	27.7	6	6	1.00496	0.874202	41.477	7	14104000	6624200	7479600
2463	Tb927.7.3160	Tb927.7.3160	Tb927.7.3160		Cytoplasmic dynein 1 heavy chain (DYNC1H1), putative	596.65	0.5	0.0026464	2.276	1	-0.245317	0.215664	0.666222		0.3	1	1	0.63847	0.79457		1	1227600	700980	526610	0.2	1	1	0.70816	0.89572		1	1613300	927570	685710	0	0	0				0	0	0	0
955	Tb927.11.10900	Tb927.11.10900	Tb927.11.10900	CMF9	Component of motile flagella 9	99.792	12	0	19.093	1	0.177178	0.216099	0.665347		7	4	4	0.86075	1.0404	47.971	3	11738000	5610400	6127900	5.4	3	3	1.0589	1.296	41.054	3	5820200	2503000	3317200	5.3	3	3	1.24171	1.07202	9.8146	3	5505700	2846300	2659300
1468	Tb927.11.7740	Tb927.11.7740	Tb927.11.7740		dynein light chain, putative	13.077	47.8	0	13.872	1	-0.0514679	0.216295	0.664953		32.2	3	3	0.75568	0.9292	5.0093	2	20902000	11642000	9259300	47.8	5	5	0.82151	0.99462	5.3786	5	24648000	13752000	10896000	40	4	4	1.12344	0.972195	8.0085	5	21979000	11572000	10407000
1240	Tb927.11.2540	Tb927.11.2540	Tb927.11.2540		hypothetical protein, conserved	33.848	34.7	0	47.793	1	-0.0315951	0.216364	0.664815		34.7	7	7	0.76963	0.95783	7.0594	7	54617000	30721000	23896000	31.6	6	6	0.81006	0.99944	6.4442	7	58663000	33843000	24820000	31	6	6	1.12524	0.978186	18.525	7	56534000	29892000	26642000
1861	Tb927.3.910	Tb927.3.910	Tb927.3.910	TUBG	tubulin gamma chain	50.119	11.6	0	3.1773	1	0.376183	0.216531	0.664479		2	1	1	0.96372	1.1835		1	1134200	477690	656510	0	0	0				0	0	0	0	9.6	2	2	1.60963	1.42337	14.484	2	3832500	2280200	1552300
275	Tb927.4.3800;Tb11.v5.0905	Tb927.4.3800;Tb11.v5.0905	Tb927.4.3800		hypothetical protein, conserved	35.891	27.3	0	22.309	2	0.201211	0.216834	0.663872		21.7	4	4	0.83385	1.0368	21.613	5	12387000	6920100	5466800	21.4	4	4	1.0736	1.3405	24.663	5	11693000	5556000	6137300	21.7	4	4	1.24796	1.09333	18.488	5	8675300	4634700	4040600
1566	Tb927.2.1330	Tb927.2.1330	Tb927.2.1330		retrotransposon hot spot protein 6 (RHS6), degenerate	65.638	15.8	0	3.762	1	0.113993	0.21738	0.66278		15.8	7	2	0.87711	1.0792	3.6654	2	10423000	5066600	5356300	13.6	6	1	0.93549	1.1704		1	3485900	1906900	1579000	13.6	6	1	1.18514	1.00348		1	3052400	1264400	1788000
2820	Tb927.8.5510	Tb927.8.5510	Tb927.8.5510		apurinic/apyrimidinic endonuclease, putative	44.375	22.5	0	74.199	1	-0.138254	0.218025	0.661493		17.4	5	5	0.71942	0.8992	13.337	6	30566000	17212000	13354000	19.7	6	6	0.79797	1.0025	11.598	5	24395000	14087000	10308000	17.7	5	5	0.936242	0.832154	6.9431	6	19677000	9824200	9852600
1612	Tb927.2.4230;Tb11.v5.0827	Tb927.2.4230	Tb927.2.4230		NUP-1 protein, putative	406.9	41.3	0	323.31	2	-0.044419	0.218175	0.661195		39.5	23	23	0.79494	0.98609	14.227	27	698960000	385030000	313930000	39.1	20	20	0.78971	0.98723	13.45	24	707410000	384330000	323080000	39.7	23	23	1.07764	0.936593	8.9557	28	599660000	309560000	290100000
84	Tb927.5.4480;Tb05.5K5.130	Tb927.5.4480;Tb05.5K5.130	Tb927.5.4480		paraflagellar rod component par4, putative	68.313	44.9	0	112.6	2	-0.059941	0.218695	0.66016		32.6	19	19	0.74304	0.93411	14.738	21	76036000	46211000	29825000	36.4	19	19	0.75896	0.94014	10.823	20	73889000	41188000	32701000	33.3	20	20	1.15161	1.00526	13.369	21	55907000	30632000	25274000
2003	Tb927.4.4700	Tb927.4.4700	Tb927.4.4700		hypothetical protein, conserved	30.771	31.2	0	33.933	1	-0.0677958	0.219205	0.659149		26.8	6	6	0.78109	0.97336	21.128	6	25882000	14189000	11693000	31.2	8	8	0.78627	0.98579	10.969	7	27876000	15502000	12373000	27.5	6	6	1.02736	0.905141	6.8292	6	23462000	11942000	11520000
3022	Tb927.9.13070	Tb927.9.13070	Tb927.9.13070	HSBP1	Heat shock factor binding 1 domain-containing protein	9.2493	62.2	0	11.804	1	-0.137032	0.219897	0.65778		62.2	3	3	0.66388	0.82757	17.764	3	10467000	6711400	3755900	48.8	2	2	0.73039	0.9112	0.26023	2	4610500	2530100	2080400	13.4	1	1	1.16742	0.997307		1	1778500	921780	856750
2042	Tb927.5.1030	Tb927.5.1030	Tb927.5.1030	Isa2	Iron-sulfur assembly protein 2	19.07	22.5	0	24.35	1	0.0388144	0.220088	0.657403		22.5	3	3	0.87697	1.0589	16.763	3	19143000	10602000	8541000	15	2	2	0.83819	1.0087	5.2163	3	20089000	10935000	9153900	22.5	3	3	1.1253	1.01493	11.323	3	9756500	5221100	4535300
2986	Tb927.9.11880	Tb927.9.11880	Tb927.9.11880	mS26	Mitochondrial SSU ribosomal protein, putative	51.045	22.5	0	13.013	1	-0.0551969	0.22018	0.657221		10.9	4	4	0.73911	0.92388	15.861	5	21199000	11900000	9299200	17.3	5	5	0.81479	0.99484	21.594	5	23303000	12946000	10357000	13	5	5	1.09961	0.970026	17.423	6	22557000	11812000	10745000
2361	Tb927.6.630	Tb927.6.630	Tb927.6.630		hypothetical protein, conserved	78.795	1.4	0.0013841	2.8367	1	0.103379	0.220273	0.657039		0	0	0				0	0	0	0	1.4	1	1	0.88999	1.1024		1	1165600	533320	632250	1.4	1	1	1.21841	1.04689		1	1894700	1094800	799890
3233	Tb927.9.8950	Tb927.9.8950	Tb927.9.8950	FACE1	metallo- peptidase, Clan M- Family M48	48.904	27.9	0	27.43	1	0.0188337	0.220625	0.656346		25.3	11	11	0.80887	1.0055	7.6422	13	198280000	109820000	88458000	21.8	9	9	0.83325	1.0058	16.397	10	155870000	87480000	68391000	25.3	10	10	1.15138	1.02829	6.6337	11	156480000	83314000	73166000
2769	Tb927.8.4250	Tb927.8.4250	Tb927.8.4250		NADH dehydrogenase (ubiquinone) 1 alpha subcomplex subunit, putative	47.403	20.5	0	32.491	1	-0.0554186	0.220848	0.655907		17.8	4	4	0.77056	0.98575	4.5972	4	17836000	9683800	8152100	17.8	4	4	0.8122	0.98133	21.321	5	24338000	12745000	11593000	20.5	6	6	1.02579	0.921234	17.637	7	27273000	13999000	13274000
3264	Tb927.9.9870	Tb927.9.9870	Tb927.9.9870	KIN13-6	Kinesin-13 6, putative	53.501	5.8	0	3.6126	1	0.0828535	0.220855	0.655892		5.8	1	1	0.80628	1.0008		1	3792100	2358900	1433200	5.8	1	1	0.84608	1.0592		1	3399700	1908800	1490900	5.8	1	1	1.30154	1.12072		1	3522000	2033700	1488300
1626	Tb927.2.4590;Tb927.2.4610;Tb11.v5.0820	Tb927.2.4590;Tb927.2.4610;Tb11.v5.0820	Tb927.2.4590		branched-chain amino acid aminotransferase, putative	40.432	68.7	0	115.96	3	0.0556132	0.221101	0.65541		66.8	18	18	0.87037	1.0774	5.0695	29	550840000	298490000	252350000	66.8	17	17	0.84471	1.0432	7.9617	26	468470000	254960000	213500000	59.7	17	17	1.13594	0.998801	12.777	29	440950000	231790000	209160000
1799	Tb927.3.4640	Tb927.3.4640	Tb927.3.4640	POMP26	VIT family, putative	30.378	41	0	37.498	1	-0.0821974	0.221405	0.654812		24.5	5	5	0.71281	0.89282	6.7157	5	23192000	13694000	9497800	28.8	5	5	0.79585	0.99911	12.726	5	23580000	13057000	10523000	27	4	4	1.09141	0.944912	12.081	4	13941000	7287000	6654400
1761	Tb927.3.3520	Tb927.3.3520	Tb927.3.3520	POMP25	Present in the outer mitochondrial membrane proteome 25	47.641	19.7	0	40.636	1	0.101976	0.221436	0.654752		13.3	4	4	0.79554	0.9909	3.0384	4	11132000	6108700	5023400	17.8	5	5	0.89647	1.1276	22.001	4	13537000	7067800	6469000	8.2	3	3	1.28169	1.10639	11.247	3	6312100	3393600	2918500
2330	Tb927.6.4510	Tb927.6.4510	Tb927.6.4510		hypothetical protein, conserved	36.573	16.3	0	5.3641	1	-0.0820299	0.221935	0.653774		10.8	2	2	0.80867	0.99742	3.3048	2	4472400	2475900	1996500	10.8	2	2	0.75762	0.94824	7.7586	2	5935700	3372600	2563100	16.3	4	4	1.03826	0.891504	20.354	4	8148400	3988000	4160500
3117	Tb927.9.3460	Tb927.9.3460	Tb927.9.3460	ZC3H27	zinc finger protein family member, putative	87.94	2	0	3.0959	1	-0.199583	0.222083	0.653485		1.5	1	1	0.73534	0.91574		1	2360100	1122100	1238100	2	2	2	0.6529	0.82807	38.458	2	4627700	2490800	2136900	0	0	0				0	0	0	0
1005	Tb927.11.12220	Tb927.11.12220	Tb927.11.12220	VTC4	catalytic subunit of the vacuolar transporter chaperone 4	91.361	30.4	0	40.343	1	-0.03975	0.222467	0.652734		22.6	15	15	0.78835	0.9526	27.491	16	46215000	24374000	21840000	21.4	13	13	0.82844	1.0033	10.205	15	44310000	24217000	20093000	25.1	14	14	1.12172	0.963298	19.344	14	41957000	21935000	20022000
718	Tb927.10.5140	Tb927.10.5140	Tb927.10.5140	MPK6	Mitogen-activated protein kinase 6	49.74	18.3	0	38.995	1	0.221537	0.222487	0.652696		10.9	3	3	0.75928	0.997659	23.113	3	6062000	3420800	2641300	18.3	5	5	0.8987	1.1752	37.007	5	8506600	4846000	3660500	14.3	4	4	1.59086	1.35199	11.165	5	10758000	5735300	5022900
2296	Tb927.6.3890	Tb927.6.3890	Tb927.6.3890		replication factor C, subunit 2, putative	38.809	10.1	0	5.1429	1	0.166717	0.223826	0.650089		10.1	2	2	0.79422	1.0039	9.0817	2	6634300	3731700	2902600	10.1	2	2	0.87762	1.1154	19.768	2	5892100	2982300	2909800	10.1	2	2	1.47815	1.2631	8.7038	2	4828000	2951100	1876900
552	Tb927.10.15330;Tb11.v5.0348	Tb927.10.15330;Tb11.v5.0348	Tb927.10.15330		CYTH domain containing protein, putative	68.478	8.4	0	11.828	2	0.506584	0.224757	0.648287		8.4	3	3	1.4631	1.8368	87.645	2	12383000	5659000	6723600	6	2	2	1.317	1.6379	52.275	2	9223700	4506000	4717700	3.8	1	1	1.10285	0.953107		1	7212000	4171900	3040100
1850	Tb927.3.720	Tb927.3.720	Tb927.3.720	ZFP3	zinc finger protein 3	14.168	28.5	0	12.518	1	0.143081	0.224939	0.647935		23.1	2	2	0.87813	1.0646		1	989870	558460	431410	28.5	3	3	0.93336	1.1454	5.5427	2	10393000	5122900	5269800	16.2	1	1				0	0	0	0
2742	Tb927.8.3270	Tb927.8.3270	Tb927.8.3270		hypothetical protein	21.687	36.8	0	13.634	1	-0.0928724	0.225025	0.647769		33.3	3	3	0.75896	0.91202	15.242	3	16181000	8547900	7632900	33.3	3	3	0.74625	0.89569	10.86	3	15371000	9102000	6268600	13.9	2	2	1.14081	1.00917	1.5327	2	5232500	2780100	2452400
3053	Tb927.9.14420	Tb927.9.14420	Tb927.9.14420	PPIase	Peptidyl-prolyl cis-trans isomerase C, mitochondrial, putative	42.65	11.2	0	10.988	1	-0.122652	0.225097	0.647631		6.2	3	3	0.78562	0.98909	21.147	3	11236000	6498200	4737700	3.6	2	2	0.66384	0.83717	17.199	2	6014900	3631400	2383500	8.6	3	3	1.08767	0.935804	9.9529	3	10015000	4578800	5436300
1741	Tb927.3.3110	Tb927.3.3110	Tb927.3.3110	CND3	Condensin complex subunit 3, putative	118.8	5.1	0	7.5456	1	-0.496709	0.225769	0.646336		0	0	0				0	0	0	0	3.5	2	2	0.5086	0.62389	90.94	2	4844500	2750200	2094300	2.7	2	2	0.93214	0.805088	31.019	2	4204700	2061000	2143700
2474	Tb927.7.3340	Tb927.7.3340	Tb927.7.3340		Putative S-adenosyl-L-methionine-dependent methyltransferase, putative	58.619	8.8	0	9.6106	1	0.176577	0.226146	0.645611		6.9	2	2	0.92909	1.1621		1	2224500	1025800	1198700	6.9	2	2	0.81305	0.98825		1	1679000	874060	804960	8.8	3	3	1.45512	1.25706	34.664	2	2844400	1563400	1281000
1774	Tb927.3.3780;Tb927.3.3760	Tb927.3.3780;Tb927.3.3760	Tb927.3.3780	TXN1a	tryparedoxin 1a, putative	15.891	66.7	0	68.54	2	0.0338113	0.226208	0.645492		66.7	8	8	0.85804	1.0457	3.4042	11	951730000	512230000	439510000	66.7	8	8	0.83542	1.0278	2.1148	11	844510000	456260000	388260000	66.7	8	8	1.13121	0.998203	4.8115	10	819310000	427420000	391890000
2373	Tb927.7.1050;Tb927.7.1040	Tb927.7.1050;Tb927.7.1040	Tb927.7.1050		40S ribosomal protein S16, putative	16.998	26.2	0	7.1282	2	0.0786908	0.227247	0.643502		21.5	4	4	0.85189	1.0482	17.807	4	22354000	12172000	10182000	26.2	5	5	0.84233	1.0038	10.875	5	17916000	9796000	8120000	21.5	4	4	1.25559	1.11937	4.3036	4	12582000	7182300	5399500
2699	Tb927.8.2200	Tb927.8.2200	Tb927.8.2200		terbinafine resistance locus protein (yip1), putative	20.718	24.3	0	12.517	1	0.0862659	0.227469	0.643077		24.3	5	5	0.80751	0.99446	39.199	5	17229000	9954600	7274300	24.3	4	4	0.92973	1.1196	17.221	4	16560000	9122400	7437700	20.6	3	3	1.23741	1.07462	7.1153	3	14637000	7173200	7463400
1498	Tb927.11.870	Tb927.11.870	Tb927.11.870	MRPL23	mitochondrial ribosomal protein l23	28.776	15	0	23.807	1	-0.104793	0.227757	0.642528		10.2	2	2	0.76928	0.9445	7.6152	2	20407000	11021000	9386300	10.2	2	2	0.69676	0.85869	0.46841	2	15465000	8827600	6637000	15	3	3	1.10926	0.991572	11.669	3	22818000	11367000	11451000
2091	Tb927.5.2280	Tb927.5.2280	Tb927.5.2280		acetyltransferase, putative	49.808	29.3	0	22.702	1	0.0654742	0.228088	0.641898		18.4	5	5	0.81954	0.99991	14.519	5	22521000	11933000	10588000	23.7	6	6	0.81767	1.0458	16.837	6	23258000	13300000	9958500	24	7	7	1.22945	1.09577	18.555	8	29847000	15161000	14686000
2541	Tb927.7.4880	Tb927.7.4880	Tb927.7.4880		hypothetical protein, conserved	23.311	17.2	0	34.605	1	0.120716	0.22817	0.641742		17.2	2	2	0.97969	1.1929	33.906	4	22876000	12831000	10045000	17.2	2	2	0.82526	1.0113	5.761	4	26978000	14478000	12500000	17.2	2	2	1.20633	1.06545	0.8659	4	20036000	10831000	9205300
1233	Tb927.11.2410	Tb927.11.2410	Tb927.11.2410		Flabarin, putative	24.58	79.3	0	172.22	1	0.0524191	0.2282	0.641684		68.9	12	12	0.82076	0.99699	4.5238	22	393620000	209140000	184480000	71.2	12	12	0.86154	1.0434	4.7333	23	365540000	193580000	171960000	73.4	15	15	1.21862	1.07201	9.0803	26	389280000	215390000	173890000
389	Tb927.10.11080	Tb927.10.11080	Tb927.10.11080		paraflagellar rod protein	134.45	51.6	0	31.751	1	-0.0632587	0.228398	0.641308		51.6	6	6	0.82497	1.0058	10.476	6	11889000	5241700	6647000	4.3	3	3	0.76879	0.9436	30.176	3	4892300	2616800	2275500	48.4	3	3	1.02905	0.923788	2.6376	4	4829700	2308200	2521400
943	Tb927.11.10700	Tb927.11.10700	Tb927.11.10700	OS-9	glucosidase II beta subunit-like protein, putative	29.716	15.6	0	11.555	1	-0.299474	0.228773	0.640596		7.3	1	1	0.6087	0.74684		1	1144400	554640	589810	3.8	1	1	0.83559	1.0318		1	1306100	815460	490600	4.6	1	1	0.817795	0.696185		1	1702900	739290	963620
312	Tb927.1.2570	Tb927.1.2570	Tb927.1.2570	beta-coP	coatomer beta subunit	110.05	6.4	0	12.973	1	0.434702	0.229352	0.639498		2.6	2	2				0	799970	799970	0	3.8	2	2	0.96779	1.2066	27.95	2	3005300	1368400	1636900	1.5	1	1	1.76575	1.5141		1	712230	460710	251520
2932	Tb927.9.10010	Tb927.9.10010	Tb927.9.10010	J34	chaperone protein DnaJ, putative	56.711	41	0	45.096	1	0.070322	0.229589	0.639049		31.4	11	11	0.79536	1.0113	8.683	12	70738000	38651000	32086000	39	12	12	0.88592	1.1104	15.436	13	84520000	43135000	41385000	29	10	10	1.15388	1.03074	9.4467	12	55255000	30028000	25227000
3025	Tb927.9.13360	Tb927.9.13360	Tb927.9.13360	upl3	ubiquitin-protein ligase, putative	212.26	3	0	4.4118	1	0.100425	0.229676	0.638885		0	0	0				0	0	0	0	2.3	2	2	0.86885	1.0443	8.6133	2	16896000	9025600	7870000	2.5	2	2	1.21208	1.10062		1	2776100	1461100	1315000
2685	Tb927.8.1890	Tb927.8.1890	Tb927.8.1890	CYC1	cytochrome c1, heme protein, mitochondrial, putative	30.071	58.1	0	24.708	1	0.0229842	0.229758	0.638729		58.1	10	10	0.79457	1.0078	4.7158	14	152100000	83522000	68582000	58.1	9	9	0.81344	1.0055	4.6299	10	137460000	75415000	62044000	51.2	8	8	1.17513	1.03514	7.3953	13	132510000	71247000	61262000
1040	Tb927.11.13290	Tb927.11.13290	Tb927.11.13290	TIM17	mitochondrial import inner membrane translocase subunit tim17	16.296	47.4	0	29.202	1	0.0522398	0.229835	0.638584		34.9	4	4	0.81631	0.99996	4.6159	5	43985000	24538000	19447000	47.4	5	5	0.84414	1.0359	3.7629	6	45722000	25056000	20667000	40.8	4	4	1.21697	1.07616	19.49	5	32211000	16935000	15275000
3166	Tb927.9.5730	Tb927.9.5730	Tb927.9.5730		nucleosome assembly protein-like protein	47.584	21.8	0	18.936	1	0.101149	0.230063	0.638153		21.8	5	5	0.82777	1.0009	11.239	5	41890000	22922000	18968000	10.4	3	3	0.85696	1.0686	9.3483	3	7546400	3843500	3702900	9	3	3	1.29569	1.15383	2.4694	3	21882000	11803000	10079000
1843	Tb927.3.5610	Tb927.3.5610	Tb927.3.5610	MRPL3	Mitochondrial ribosomal protein L3	54.986	29.2	0	83.587	1	-0.0306694	0.230066	0.638147		17.5	6	6	0.79258	0.98704	25.889	5	41064000	21623000	19442000	21.1	6	6	0.80782	0.99502	9.6077	6	44336000	24119000	20217000	27.3	8	8	1.05306	0.955292	36.674	9	41223000	20459000	20763000
1900	Tb927.4.1890	Tb927.4.1890	Tb927.4.1890		hypothetical protein, conserved	26.433	12.9	0	4.062	1	0.0313063	0.230246	0.637808		12.9	2	2	0.81592	1.006	13.4	2	7041800	3933700	3108100	7.6	1	1	0.83012	1.0123		1	3955900	2276400	1679500	7.6	1	1	1.16837	1.04801		1	5045600	2541800	2503800
880	Tb927.10.9440	Tb927.10.9440	Tb927.10.9440	NDH2	NADH dehydrogenase	54.351	61.9	0	97.386	1	0.102892	0.230539	0.637255		49.7	14	14	0.79968	0.98829	9.138	20	227800000	125680000	102120000	38.9	11	11	0.90524	1.1294	25.955	13	171420000	94685000	76737000	55.8	16	16	1.25227	1.10966	21.351	19	230390000	131230000	99165000
249	Tb927.9.15380;Tb11.v5.0686	Tb927.9.15380;Tb11.v5.0686	Tb927.9.15380	NDUFA9	nadh-ubiquinone oxidoreductase 39 kda subunit	42.585	17.2	0	33.126	2	-0.0965773	0.230595	0.63715		17.2	4	4	0.80028	0.9785	24.45	4	10044000	5349500	4694300	10.7	3	3	0.7693	0.9667	39.614	3	7951600	4067600	3884000	10.7	3	3	1.00195	0.864827	9.9263	3	8211500	4249700	3961800
605	Tb927.10.2230	Tb927.10.2230	Tb927.10.2230		NADPH:adrenodoxin oxidoreductase, mitochondrial, putative	65.601	21.3	0	11.487	1	0.0562128	0.230843	0.636684		5.5	3	3	0.8681	1.0747	16.158	3	4754200	2335000	2419200	10.5	4	4	0.87818	1.0511	9.5757	4	11149000	5444300	5704700	15.8	5	5	1.15497	0.995025	10.516	5	15168000	8297200	6870800
2423	Tb927.7.240;Tb927.7.230	Tb927.7.240;Tb927.7.230	Tb927.7.240		40S ribosomal protein S33, putative	11.17	27.2	0	11.614	2	0.0585601	0.231962	0.634583		23.3	2	2	0.8622	1.0668	16.519	2	11982000	6513100	5468500	23.3	2	2	0.85777	1.0665	36.055	3	32063000	18384000	13680000	27.2	3	3	1.17665	0.992753	24.306	4	26704000	15196000	11508000
356	Tb927.1.90	Tb927.1.90	Tb927.1.90		retrotransposon hot spot protein (RHS, pseudogene), putative	67.289	10.5	0	3.8253	1	0.257601	0.232375	0.63381		8.3	4	1	0.82487	0.99334	0.69795	2	13429000	6932900	6495900	9	4	1	0.99778	1.202		1	10286000	4858400	5427900	10.5	5	1	1.56512	1.43098	25.514	2	13025000	7602600	5422700
2236	Tb927.6.2210	Tb927.6.2210	Tb927.6.2210		hypothetical protein, conserved	123.85	3.5	0	8.48	1	0.125137	0.232416	0.633734		2.4	2	2	0.79353	0.99317		1	63212	33823	29390	2.4	2	2	0.89426	1.1024	11.117	3	1566600	850030	716590	3.5	3	3	1.37506	1.18481	20.463	4	2365300	1481300	884070
2032	Tb927.4.760	Tb927.4.760	Tb927.4.760		AP-1 adapter complex gamma subunit, putative	87.344	14.4	0	16.64	1	-0.207266	0.232479	0.633616		5.9	3	3	0.83916	1.0059	30.597	3	15135000	8643500	6491700	14.4	6	6	0.70659	0.86157	10.983	6	18441000	11092000	7349100	7.4	3	3	0.846668	0.74985	19.738	3	11817000	5579900	6236900
1086	Tb927.11.14250	Tb927.11.14250	Tb927.11.14250	TCP-1-epsilon	T-complex protein 1, epsilon subunit, putative	59.381	39.4	0	61.29	1	0.100489	0.232718	0.633169		20.8	7	7	0.83851	1.0541	9.0311	9	96439000	50714000	45725000	31.4	12	12	0.82516	1.0084	21.935	15	109710000	59637000	50075000	28.1	10	10	1.28626	1.15941	12.618	14	98418000	54670000	43748000
2027	Tb927.4.660	Tb927.4.660	Tb927.4.660		hypothetical protein, conserved	78.751	12.1	0	10.162	1	-0.0609358	0.232778	0.633057		11.8	5	5	0.75796	0.99484	23.146	5	18954000	10864000	8089900	5.7	2	2	0.7197	0.91416	7.0999	2	3733500	2075900	1657600	12.1	5	5	1.12396	0.968711	13.037	4	12477000	6559000	5917900
2155	Tb927.5.4020	Tb927.5.4020	Tb927.5.4020		hypothetical protein	29.347	22.1	0	100.04	1	0.0787514	0.232842	0.632938		22.1	4	4	0.79534	1.0137	2.3302	5	96773000	51375000	45398000	22.1	4	4	0.79004	1.0324	5.3684	4	91342000	48372000	42970000	22.1	4	4	1.31184	1.12554	6.155	7	92360000	49159000	43201000
2976	Tb927.9.11560	Tb927.9.11560	Tb927.9.11560		hypothetical protein, conserved	36.042	16.3	0	7.0119	1	-0.314785	0.23319	0.632291		8.9	2	2	0.73651	0.91259	48.43	2	4061400	2433700	1627700	8	2	2	0.49677	0.62097		1	1195900	830910	364970	9.2	2	2	1.04149	0.917011	15.033	2	6455700	3533500	2922100
1614	Tb927.2.4280	Tb927.2.4280	Tb927.2.4280		kinetoplastid-specific dual specificity phosphatase, putative	114.91	8.3	0	6.3172	1	0.268141	0.233472	0.631764		2.5	1	1	1.0762	1.352		1	10634000	5932100	4701800	4.7	2	2	0.79323	0.96632	19.473	2	4585900	2760800	1825100	1.9	2	2	1.53574	1.33677	69.048	2	2198000	1331000	866980
892	Tb927.10.9820;Tb11.v5.0565	Tb927.10.9820;Tb11.v5.0565	Tb927.10.9820	MIP	mitochondrial intermediate peptidase	76.732	52.6	0	162.34	2	0.0385591	0.233899	0.630971		36.7	17	17	0.80355	0.99834	8.7528	20	173330000	93674000	79659000	47.6	23	23	0.82126	1.0291	10.413	29	224140000	113760000	110380000	46.5	24	24	1.2042	1.0546	12.002	28	189790000	102380000	87411000
1215	Tb927.11.1990	Tb927.11.1990	Tb927.11.1990	ArgRS	arginyl-tRNA synthetase, putative	78.432	14	0	42.863	1	0.0802364	0.234139	0.630527		12	7	7	0.92569	1.1154	8.4214	7	33834000	17650000	16184000	5.5	3	3	0.88084	1.0642	7.2543	3	17862000	9209600	8652900	9.1	5	5	1.11848	0.995421	21.144	5	16394000	7665000	8729300
2931	Tb927.8.920	Tb927.8.920	Tb927.8.920	PEX4	ubiquitin-conjugating enzyme E2, putative	18.992	39	0	11.306	1	0.0948145	0.234507	0.629845		32	4	4	0.82485	1.0351	21.128	4	31788000	16563000	15224000	27.9	4	4	0.82454	1.0195	20.872	4	36626000	20084000	16542000	20.9	3	3	1.33613	1.15413	12.267	3	27132000	14949000	12183000
1905	Tb927.4.2000	Tb927.4.2000	Tb927.4.2000	RUVBL	ruvB-like DNA helicase, putative	52.61	17.1	0	39.732	1	-0.0480143	0.234963	0.629		8.6	3	3	0.79517	0.97894	6.9612	3	8439200	4596500	3842700	11.4	4	4	0.77937	0.93055	13.909	4	12349000	6631600	5717700	14.3	5	5	1.11566	0.993443	12.789	4	10140000	5006300	5134100
2123	Tb927.5.3110	Tb927.5.3110	Tb927.5.3110	MRPL49	Mitochondrial ribosomal protein L49	24.469	50.5	0	20.297	1	-0.0738332	0.235125	0.628701		50.5	6	6	0.7161	0.89804	12.098	7	78075000	41890000	36186000	46.3	5	5	0.76786	0.95782	14.654	6	87713000	48686000	39027000	44.5	5	5	1.1414	0.997108	9.4678	5	79099000	41870000	37229000
712	Tb927.10.5030;Tb927.7.3680	Tb927.10.5030;Tb927.7.3680	Tb927.10.5030		ubiquitin/ribosomal protein S27a, putative	16.705	21.9	0	17.653	2	0.15639	0.235219	0.628527		21.9	2	2	0.81203	1.0235	1.8436	3	38015000	21698000	16317000	21.9	2	2	0.84863	1.0692	10.271	4	33375000	18011000	15364000	21.9	2	2	1.45476	1.26499	12.12	3	14706000	8109200	6597300
2638	Tb927.7.760	Tb927.7.760	Tb927.7.760		hypothetical protein, conserved	63.497	7.9	0	3.9466	1	-0.246778	0.235783	0.627487		6	1	1	0.59609	0.72508		1	2390600	1457500	933150	6	1	1	0.64871	0.80623		1	2346400	1038100	1308300	7.9	2	2	1.18565	1.02398	45.275	2	3294700	1521600	1773100
2243	Tb927.6.2360;Tb927.6.2300	Tb927.6.2360;Tb927.6.2300	Tb927.6.2360		adenosine kinase, putative	37.958	27.2	0	14.941	2	0.160629	0.235965	0.627152		24.6	6	6	0.83599	1.0248	10.69	6	28232000	14848000	13384000	17.1	4	4	0.88365	1.0699	4.3702	4	14894000	7981700	6912800	15.9	4	4	1.43676	1.27374	10.376	4	14286000	8134100	6152200
2496	Tb927.7.3760	Tb927.7.3760	Tb927.7.3760		phosphatidylserine synthase, putative	57.595	2.4	0	5.0788	1	-0.32858	0.23619	0.626738		0	0	0				0	0	0	0	2.4	1	1	0.57832	0.7288		1	3723700	2342300	1381400	2.4	1	1	1.00991	0.870095		1	3538000	1691500	1846600
413	Tb927.10.11870	Tb927.10.11870	Tb927.10.11870	GRBC5	Guide RNA binding complex protein 5	34.683	35.2	0	59.848	1	0.0994784	0.237133	0.625008		30	6	6	0.7935	0.99598	10.299	12	77515000	41764000	35751000	30	6	6	0.86426	1.0745	12.038	10	91826000	50584000	41242000	35.2	6	6	1.31985	1.14916	14.179	11	48909000	26483000	22426000
1009	Tb927.11.12410;Tb927.11.12420	Tb927.11.12410;Tb927.11.12420	Tb927.11.12410	KKT10	kinetoplastid kinetochore protein 10	53.169	6	0	3.8249	2	0.0902076	0.237189	0.624905		6	2	2	0.90075	1.1008		1	1212900	690860	522080	2.4	1	1	0.79304	0.98778		1	780350	528140	252210	2.4	1	1	1.31103	1.10942		1	778820	414100	364720
1668	Tb927.3.1060	Tb927.3.1060	Tb927.3.1060	CARP4	cAMP Response Protein 4	43.823	11	0	21.248	1	-0.0471438	0.237961	0.623494		9.2	3	3	0.77921	0.96944	38.582	3	10559000	5649100	4909900	5.2	2	2	0.7534	0.93475	15.841	2	9020200	5040900	3979300	3.4	1	1	1.1582	1.00048		1	7056500	3321400	3735100
2828	Tb927.8.5660	Tb927.8.5660	Tb927.8.5660		hypothetical protein, conserved	24.492	28	0	11.413	1	-0.0258567	0.238746	0.622064		28	4	4	0.80939	1.0036	5.6024	4	13731000	6848100	6882800	16.5	2	2	0.77525	0.97022	4.9887	2	6797800	3543600	3254200	22.5	3	3	1.10338	0.973236	2.013	4	17456000	9368100	8087800
1546	Tb927.11.9700	Tb927.11.9700	Tb927.11.9700		transcription factor BTF3, putative	11.406	57.4	0	156.55	1	0.0531937	0.240366	0.619126		57.4	6	6	0.8282	1.0182	7.2914	9	76313000	39938000	36375000	57.4	6	6	0.81634	1.0113	6.1993	9	62934000	33759000	29174000	56.4	5	5	1.22714	1.08474	5.9473	7	55162000	31083000	24079000
2487	Tb927.7.3550	Tb927.7.3550	Tb927.7.3550	WCB	cytoskeleton associated protein, putative	138.16	49.2	0	323.31	1	-0.0124755	0.240557	0.618782		45.5	45	45	0.79591	1.0005	7.7329	74	1221800000	668220000	553570000	44.6	47	47	0.79969	0.99124	14.436	76	1245500000	674880000	570640000	46.3	46	46	1.12276	0.982511	7.3132	77	1091100000	579260000	511810000
682	Tb927.11.14130;Tb927.10.3840	Tb927.11.14130;Tb927.10.3840	Tb927.11.14130		ribosomal protein L18, putative	20.904	49.2	0	43.46	2	0.0493872	0.240586	0.61873		38	5	5	0.80187	0.99882	7.1722	6	71292000	39798000	31494000	31.3	4	4	0.84587	1.0338	8.0615	6	82595000	43218000	39377000	29.1	4	4	1.22882	1.07319	11.313	5	77365000	43232000	34133000
2059	Tb927.5.1460	Tb927.5.1460	Tb927.5.1460		Possible lysine decarboxylase, putative	36.762	7.1	0	4.7461	1	0.148747	0.241014	0.617957		7.1	2	2	0.816	0.98843	11.765	2	3945500	2078100	1867400	3.4	1	1	0.90441	1.1245		1	2462300	1156000	1306300	7.1	2	2	1.38812	1.22582	5.8397	2	4061500	2381300	1680200
2787	Tb927.8.4690	Tb927.8.4690	Tb927.8.4690		hypothetical protein, conserved	13.31	56.5	0	13.604	1	0.0728038	0.241257	0.617521		50	4	4	0.87644	1.0582	11.175	5	16132000	8716200	7416000	25	3	3	0.87842	1.1054	30.729	3	6877100	3742600	3134600	26.6	2	2	1.12051	0.994629	24.486	2	5446100	2503500	2942600
2786	Tb927.8.4640	Tb927.8.4640	Tb927.8.4640	CMF19	Component of motile flagella 19	46.865	42.6	0	183.43	1	-0.0486344	0.241397	0.617268		32.5	10	10	0.7497	0.94276	19.77	11	40794000	22977000	17817000	30.1	9	9	0.76508	0.95216	8.14	9	28313000	14567000	13746000	35.3	10	10	1.15902	1.00686	8.986	11	43595000	23128000	20467000
1776	Tb927.3.3890	Tb927.3.3890	Tb927.3.3890		hypothetical protein, conserved	36.68	41.2	0	26.422	1	-0.134348	0.241453	0.617167		29.1	6	6	0.72766	0.91885	11.947	8	33689000	19161000	14528000	37.5	8	8	0.64799	0.82278	21.396	10	50191000	26862000	23330000	20.9	5	5	1.16333	1.00033	13.389	5	29571000	16694000	12877000
1403	Tb927.11.6210	Tb927.11.6210	Tb927.11.6210	CYP51	Lanosterol 14-alpha demethylase	54.372	61.3	0	103.13	1	0.0217295	0.241484	0.617112		58	21	21	0.80919	0.99988	9.8063	30	428730000	235720000	193010000	52	23	23	0.81776	1.0139	11.847	34	384610000	211940000	172670000	48.4	18	18	1.18981	1.032	10.179	31	337470000	183650000	153820000
733	Tb927.8.1110;Tb927.10.5610	Tb927.8.1110;Tb927.10.5610	Tb927.8.1110		40S ribosomal protein S9, putative	22.051	34.2	0	5.5596	2	0.107234	0.241546	0.617		19.5	4	4	0.83257	1.0236	8.2513	4	34293000	18901000	15392000	26.3	3	3	0.79324	1.0359	5.1007	3	25671000	12439000	13232000	19.5	4	4	1.32083	1.17868	1.474	3	17176000	9636000	7540400
97	Tb10.v4.0033;Tb927.10.4430;Tb11.v5.0767	Tb10.v4.0033;Tb927.10.4430;Tb11.v5.0767	Tb10.v4.0033	PUF1	pumillo RNA binding protein PUF1	63.851	18.7	0	18.245	3	0.153107	0.24163	0.61685		16.1	5	5	1.0422	1.2463	16.026	5	22665000	11591000	11075000	18.7	6	6	0.87185	1.1066	12.107	6	16484000	7771500	8712600	10	3	3	1.13884	0.99691	22.757	3	4794000	2617600	2176400
2908	Tb927.8.7600;Tb927.8.7670;Tb927.8.7650;Tb927.8.7640;Tb927.8.7630;Tb927.8.7620;Tb927.8.7610	Tb927.8.7600;Tb927.8.7670;Tb927.8.7650;Tb927.8.7640;Tb927.8.7630;Tb927.8.7620;Tb927.8.7610	Tb927.8.7600		amino acid transporter, putative	58.179	9.3	0	37.284	7	0.0968871	0.241672	0.616774		7.8	4	3	0.81862	1.0288	54.85	4	62749000	31343000	31406000	5.4	3	2	0.91991	1.1604	73.612	3	49678000	23677000	26001000	6.9	4	3	1.1221	1.02461	29.053	4	65590000	33509000	32082000
2321	Tb927.6.4300;Tb927.6.4280	Tb927.6.4300;Tb927.6.4280	Tb927.6.4300	GAPDH	glyceraldehyde 3-phosphate dehydrogenase, glycosomal	39.047	80.2	0	242.52	2	-0.0294612	0.241795	0.616553		78.3	24	23	0.80887	0.99946	5.9149	52	3578900000	1931300000	1647600000	80.2	25	23	0.78357	0.98268	4.9538	57	3021000000	1629200000	1391800000	80.2	26	24	1.09081	0.957671	4.9534	61	3111800000	1595400000	1516400000
1811	Tb927.3.4910	Tb927.3.4910	Tb927.3.4910		signal peptide peptidase, putative	38.674	11.1	0	74.656	1	-0.107228	0.241974	0.616231		11.1	2	2	0.7842	0.9417	4.451	2	3691300	1994500	1696800	5.4	1	1	0.833	0.9959		1	1741000	939580	801400	5.4	1	1	0.947329	0.85317		1	2486200	1242600	1243600
3023	Tb927.9.13120	Tb927.9.13120	Tb927.9.13120	POMP8	Present in the outer mitochondrial membrane proteome 8	27.916	6.9	0	8.5266	1	-0.142038	0.24224	0.615754		6.9	1	1	0.7637	0.92137		1	3440800	2075900	1364900	6.9	1	1	0.6736	0.81093		1	4201700	2437600	1764100	6.9	1	1	1.09973	0.996115		1	3467800	1661500	1806300
3091	Tb927.9.2240	Tb927.9.2240	Tb927.9.2240		Pseudokinase, putative	85.428	2.1	0	4.8145	1	-0.176875	0.24238	0.615502		2.1	1	1	0.77711	0.97104		1	4198300	2300500	1897900	2.1	1	1	0.60909	0.76316		1	3428600	2188900	1239700	2.1	1	1	1.08336	0.934143		1	2690600	1333300	1357200
3096	Tb927.9.2450	Tb927.9.2450	Tb927.9.2450		electon transport protein SCO1/SCO2, putative	44.135	38.1	0	113.53	1	0.0402033	0.24273	0.614876		33.2	7	7	0.81527	1.0039	16.707	9	47161000	25770000	21391000	29.8	7	7	0.87714	1.0626	10.739	10	41339000	22670000	18669000	29.8	7	7	1.13416	1.01917	6.7443	9	39813000	21416000	18397000
615	Tb927.10.2370	Tb927.10.2370	Tb927.10.2370	LA	Lupus La protein homolog, putative	37.659	12.5	0	9.5412	1	0.178706	0.242791	0.614767		8.7	2	2	0.9447	1.1409	40.86	2	6902200	3240300	3661800	8.4	2	2	0.81371	0.98927	22.968	2	6467100	3547100	2919900	4.5	1	1	1.42215	1.28477		1	3016600	1572800	1443800
2588	Tb927.7.6340	Tb927.7.6340	Tb927.7.6340		hypothetical protein, conserved	48.093	9	0	10.431	1	0.166895	0.242831	0.614696		7.5	2	2	0.83824	1.0478	20.97	2	4762500	2662400	2100100	2.3	1	1	1.0271	1.2928		1	2639900	1482800	1157100	1.6	1	1	1.23254	1.04451		1	9550000	5458500	4091400
1310	Tb927.11.4030	Tb927.11.4030	Tb927.11.4030		hypothetical protein, conserved	183.2	2.2	0	27.745	1	0.309973	0.243453	0.613585		0.8	1	1	0.98529	1.1696		1	592630	303180	289450	0.8	1	1	0.86279	1.0224		1	291460	151060	140400	1.4	1	1	1.83753	1.59322		1	824440	439270	385170
2521	Tb927.7.4180	Tb927.7.4180	Tb927.7.4180	ELO1	Fatty acid elongase	33.87	28.9	0	27.373	1	0.0143104	0.243563	0.613389		17	5	5	0.84012	1.0137	3.9119	6	182020000	100130000	81886000	23.6	6	6	0.81845	0.99807	3.8168	7	130250000	71886000	58368000	25.6	7	7	1.17047	1.01825	6.5685	7	104840000	57094000	47743000
1337	Tb927.11.480	Tb927.11.480	Tb927.11.480		small GTP-binding protein domain containing protein, putative	43.657	10.5	0	8.1724	1	0.452119	0.243646	0.61324		5	1	1	1.0228	1.2059		1	1430100	837440	592690	2.9	1	1	1.2428	1.552		1	648760	300870	347890	2.6	1	1				0	0	0	0
1831	Tb927.3.5350	Tb927.3.5350	Tb927.3.5350		hypothetical protein, conserved	11.599	18.1	0	9.136	1	0.066463	0.244012	0.612588		18.1	3	3	0.79652	1.0125	3.6378	3	106030000	59637000	46397000	18.1	2	2	0.86864	1.1075	12.364	3	106270000	58574000	47693000	18.1	3	3	1.17291	1.02396	16.241	4	105660000	54879000	50779000
2067	Tb927.5.1690;Tb11.v5.0740	Tb927.5.1690	Tb927.5.1690		hypothetical protein, conserved	51.619	30.5	0	27.884	2	-0.0350063	0.244074	0.612478		28.8	8	8	0.81046	0.99972	13.538	8	18240000	9729500	8510000	19.3	6	6	0.78496	0.97916	9.9299	6	10935000	5798200	5136800	28.8	8	8	1.1042	0.949848	16.608	7	12485000	6216700	6268100
2491	Tb927.7.3620	Tb927.7.3620	Tb927.7.3620	TyrRS	tyrosyl-tRNA synthetase	76.657	10.2	0	22.658	1	0.258222	0.24473	0.611313		5.5	3	3	0.99255	1.1862	11.83	3	6076200	2928500	3147700	8.2	4	4	0.81036	0.99303	69.494	4	12442000	6728000	5713700	1.9	1	1	1.67244	1.45237		1	1297400	770220	527180
234	Tb11.v5.0619;Tb927.1.3450	Tb11.v5.0619;Tb927.1.3450	Tb11.v5.0619		COG4 transport protein, putative	80.827	2.2	0	5.6782	2	-0.277123	0.245049	0.610747		2.2	1	1	0.62499	0.76345		1	1320300	914000	406310	2.2	1	1	0.72316	0.89202		1	897440	427160	470280	0	0	0				0	0	0	0
1921	Tb927.4.2340	Tb927.4.2340	Tb927.4.2340		hypothetical protein, conserved	58.866	18.7	0	15.914	1	-0.12011	0.245233	0.61042		10.7	3	3	0.78746	0.9589	6.4844	3	14135000	8243600	5891700	18.7	6	6	0.81258	0.97745	14.991	6	21557000	11391000	10166000	12.8	4	4	0.969086	0.831117	6.0051	4	14447000	7434800	7012200
598	Tb927.10.2030	Tb927.10.2030	Tb927.10.2030		Pentatricopeptide repeat protein (PPR), putative	69.058	3.8	0.0029557	2.1715	1	0.10008	0.245272	0.610352		1.6	1	1	0.82981	1.0421		1	661770	355480	306290	0	0	0				0	0	0	0	2.1	1	1	1.23121	1.10241		1	1310400	764630	545790
2836	Tb927.8.5860	Tb927.8.5860	Tb927.8.5860	MRPL17	mitochondrial ribosomal protein L17	35.06	28.6	0	33.564	1	-0.08445	0.245401	0.610123		23.9	4	4	0.83742	1.0119	16.794	5	18543000	9816000	8727000	24.9	4	4	0.73191	0.89864	30.693	5	9884300	5193200	4691100	23.6	4	4	1.04529	0.922594	26.46	5	8481600	4132200	4349400
2422	Tb927.7.2250	Tb927.7.2250	Tb927.7.2250		carnitine O-palmitoyltransferase II, putative	75.17	5.2	0.0013793	2.7865	1	0.118094	0.245677	0.609636		3.3	2	2	0.85699	1.0498	26.406	2	4114700	2274500	1840300	5.2	3	3	0.90967	1.122	15.415	3	5926000	2968200	2957800	0	0	0				0	0	0	0
824	Tb927.10.8010	Tb927.10.8010	Tb927.10.8010		hypothetical protein, conserved	28.355	7.4	0	3.4555	1	-0.274817	0.245696	0.609602		0	0	0				0	0	0	0	7.4	1	1	0.71189	0.89307		1	2566700	1588900	977780	7.4	1	1	0.88968	0.764994		1	3218900	1562400	1656600
2728	Tb927.8.2820	Tb927.8.2820	Tb927.8.2820		hypothetical protein, conserved	141.11	26.3	0	13.836	1	-0.499994	0.245824	0.609376		26.3	1	1	0.68537	0.8141		1	1731800	998470	733310	26.3	1	1	0.51806	0.61418		1	1314100	759030	555090	0	0	0				0	0	0	0
663	Tb927.10.340	Tb927.10.340	Tb927.10.340		mitochondrial structure specific endonuclease I (SSE-1), putative	33.567	14.6	0	4.4265	1	0.430841	0.245832	0.609362		2.7	1	1	1.4885	1.7681		1	1733400	651770	1081700	6.1	2	2	1.2084	1.4594	19.108	2	2616700	1168300	1448400	11.2	3	3	1.04876	0.949307	4.2452	3	5551900	3053400	2498600
3161	Tb927.9.5460	Tb927.9.5460	Tb927.9.5460	eif4g2	Eukaryotic translation initiation factor 4 gamma 2	110.26	2.7	0	17.049	1	0.358758	0.24615	0.6088		2.7	2	2	0.77798	0.9519	8.2903	2	1792200	972780	819450	2.7	2	2	1.1503	1.3985	61.914	2	1140200	508500	631660	1.2	1	1	1.8512	1.58393		1	119350	75441	43914
2851	Tb927.8.6160;Tb927.8.6150	Tb927.8.6160;Tb927.8.6150	Tb927.8.6160		40S ribosomal protein S8, putative	24.937	39.5	0	132.01	2	0.0561709	0.246466	0.608243		36.4	6	6	0.84629	1.0168	6.65	7	152370000	82691000	69681000	39.5	7	7	0.83602	1.0133	12.131	8	127860000	70802000	57062000	31.4	5	5	1.22939	1.09082	5.3822	6	107400000	59750000	47649000
400	Tb927.10.11390	Tb927.10.11390	Tb927.10.11390		60S ribosomal protein L6, putative	21.185	53.6	0	92.088	1	0.0952347	0.246566	0.608066		42.2	9	9	0.8377	1.025	7.7413	11	238780000	125930000	112850000	34.9	8	8	0.85077	1.0262	8.1134	10	177020000	95775000	81244000	49.5	11	11	1.34387	1.15891	25.787	12	179950000	98437000	81515000
530	Tb927.10.14810	Tb927.10.14810	Tb927.10.14810	mbf1	multiprotein-bridging factor 1, putative	17.974	25	0	13.115	1	-0.0674866	0.246764	0.607719		25	3	3	0.74877	0.90564	27.542	3	21566000	11424000	10143000	25	3	3	0.79654	0.95907	7.5202	3	22423000	12582000	9840800	13.1	2	2	1.14039	1.00057	0.84878	2	14560000	7693900	6866300
2009	Tb927.4.5010	Tb927.4.5010	Tb927.4.5010		calreticulin, putative	45.042	57.2	0.0048201	1.8452	1	-0.112193	0.246835	0.607594		51.6	19	1	0.66084	0.84339		1	530430	319080	211350	53.4	20	1	0.75403	0.9908	0.97692	2	781080	427650	353430	53.4	21	1	1.16094	0.947688		1	439380	239250	200130
811	Tb927.10.770	Tb927.10.770	Tb927.10.770		RF-1 domain containing protein, putative	69.121	33.2	0	51.747	1	-0.0620634	0.246947	0.607397		30.4	12	12	0.82303	0.99556	13.755	13	73888000	40899000	32989000	27.5	11	11	0.75563	0.9103	32.445	11	57753000	32416000	25336000	30.4	13	13	1.08407	0.969838	19.011	14	55660000	28759000	26901000
1694	Tb927.3.1730	Tb927.3.1730	Tb927.3.1730		hypothetical protein, conserved	25.482	44.2	0	18.14	1	-0.0753514	0.248048	0.605464		19.9	3	3	0.79778	1.0094	44.339	3	23064000	12029000	11035000	30.3	5	5	0.72437	0.90452	16.797	5	22353000	12192000	10161000	30.3	6	6	1.09001	0.936417	11.832	7	22706000	12039000	10667000
2490	Tb927.7.3610	Tb927.7.3610	Tb927.7.3610		hypothetical protein, conserved	47.567	4.5	0	3.2223	1	-0.577313	0.248612	0.604478		4.5	1	1	0.45096	0.56842		1	1771600	1186400	585210	4.5	1	1	0.63267	0.79023		1	1807500	1013600	793840	0	0	0				0	0	0	0
128	Tb11.1220;Tb11.v5.0996;Tb927.10.15250	Tb11.1220;Tb11.v5.0996;Tb927.10.15250	Tb11.1220		hypothetical protein	57.799	43.1	0	83.332	3	-0.0458605	0.24927	0.603329		35.1	13	13	0.78444	0.97324	16.937	15	125520000	71508000	54010000	31.1	12	12	0.76051	0.93413	6.1039	14	102050000	58454000	43596000	37.3	14	14	1.12411	0.9999	15.012	17	117570000	57969000	59603000
463	Tb927.10.13300	Tb927.10.13300	Tb927.10.13300	MRPS8	Mitochondrial ribosomal protein S8	32.681	17.4	0	7.1538	1	0.364763	0.250308	0.601524		2.5	1	1	1.1224	1.3307		1	1207100	575690	631420	10.6	2	2	1.3498	1.6624	72.746	2	18633000	6087800	12545000	4.3	1	1	1.11272	0.965158		1	1131200	695580	435650
514	Tb927.10.14510	Tb927.10.14510	Tb927.10.14510		root hair defective 3 GTP-binding protein (RHD3), putative	95.105	39.8	0	135.22	1	-0.0278903	0.250592	0.601033		32.2	17	17	0.79099	0.98957	13.363	19	88574000	49205000	39369000	32.1	16	16	0.7689	0.9577	15.971	20	152750000	83367000	69386000	36.4	19	19	1.12937	0.995718	14.669	25	135020000	68658000	66360000
2940	Tb927.9.10340	Tb927.9.10340	Tb927.9.10340	POT1	Polyamine transporter 1, putative	54.064	2.6	0	8.1193	1	0.151979	0.250677	0.600886		2.6	1	1	0.9558	1.1608		1	1000700	514960	485750	0	0	0				0	0	0	0	2.6	1	1	1.22665	1.06351		1	991740	520470	471280
3214	Tb927.9.7830	Tb927.9.7830	Tb927.9.7830		tRNA import complex component, putative	22.986	23.2	0	5.3636	1	-0.086419	0.250955	0.600403		22.7	3	3	0.69711	0.87403	8.6264	3	55075000	29897000	25179000	22.7	3	3	0.78006	0.97324	5.3887	3	46928000	26121000	20807000	23.2	3	3	1.16394	0.982222	10.418	3	20441000	9701500	10739000
862	Tb927.10.9000	Tb927.10.9000	Tb927.10.9000	MPSS2	Mitochondrial processome subunit 2	181.55	8.7	0	97.372	1	0.203796	0.251227	0.599933		5.5	5	5	0.77336	0.96622	29.184	6	12967000	8463400	4503400	5.2	5	5	1.0254	1.2802	40.602	4	8279400	4278200	4001200	4.3	4	4	1.43008	1.23507	48.098	4	9129000	5923000	3206000
734	Tb927.10.5630	Tb927.10.5630	Tb927.10.5630		hypothetical protein, conserved	21.709	13.5	0	4.7141	1	0.0538403	0.251449	0.59955		7.6	1	1	0.82455	1.022		1	2629900	1404000	1225900	5.9	1	1	0.83734	1.0543		1	4173300	2352700	1820600	0	0	0				0	0	0	0
2774	Tb927.8.4380	Tb927.8.4380	Tb927.8.4380	ATOM12	Archaic translocase of outer membrane 12 kDa subunit	11.86	81	0	22.297	1	0.0792477	0.251624	0.599247		81	5	5	0.81519	1.015	11.336	5	27177000	15883000	11294000	81	5	5	0.89863	1.1314	26.609	6	27509000	14994000	12515000	72.4	5	5	1.19089	1.0268	16.504	6	24331000	11362000	12970000
2291	Tb927.6.3690	Tb927.6.3690	Tb927.6.3690	CFIIm	pre-mRNA cleavage complex II Clp1-like, conserved	46.047	4.5	0	3.9536	1	0.415268	0.251694	0.599127		4.5	1	1	0.99268	1.1826		1	794450	341120	453330	0	0	0				0	0	0	0	4.5	1	1	1.62694	1.50376		1	710780	304750	406030
2743	Tb927.8.3280	Tb927.8.3280	Tb927.8.3280		Beta-lactamase superfamily domain containing protein, putative	40.253	24.3	0	11.992	1	0.167156	0.251865	0.598832		19.6	3	3	0.81928	1.021	10.767	4	6664400	3468400	3196000	10.4	2	2	0.85552	1.0706	44.388	3	9652400	5269300	4383100	15.5	2	2	1.50267	1.2951	16.535	3	2105400	1150800	954600
1663	Tb927.3.1000	Tb927.3.1000	Tb927.3.1000		frataxin-like, mitochondrial precursor, putative	19.407	35	0	21.084	1	0.119255	0.252262	0.598148		17.8	2	2	0.84226	1.0603	10.553	4	22446000	11667000	10779000	17.8	2	2	0.80447	1.0073	7.1604	4	18675000	9860300	8815200	35	3	3	1.39373	1.1998	10.571	7	22771000	13126000	9645100
855	Tb927.10.8890	Tb927.10.8890	Tb927.10.8890		kinetoplast DNA-associated protein, putative	23.503	16.7	0	6.3263	1	-0.101371	0.252967	0.596935		9.6	2	2	0.64755	0.85346	9.4985	3	8965000	4750600	4214400	16.7	3	3	0.77954	0.97966	1.3789	3	13439000	7199100	6239500	4.8	1	1	1.11914	0.968711		1	7849300	4215800	3633500
1286	Tb927.11.3620;Tb11.v5.1052;Tb11.v5.1049;Tb927.11.3610;Tb11.v5.1044;Tb11.v5.1043;Tb11.v5.1051	Tb927.11.3620;Tb11.v5.1052;Tb11.v5.1049;Tb927.11.3610;Tb11.v5.1044;Tb11.v5.1043	Tb927.11.3620	NT8.2	nucleobase/nucleoside transporter 8.2	47.652	11	0	13.904	7	-0.132634	0.253097	0.596714		9.4	2	2	0.79191	0.98019	176.19	4	33811000	12966000	20845000	9.4	2	2	0.65368	0.81348	20.477	3	16028000	8350300	7677600	7.1	2	2	1.10601	0.951837	8.4532	3	11578000	6204800	5373400
1951	Tb927.4.3300	Tb927.4.3300	Tb927.4.3300		mitochondrial ATP-dependent zinc metallopeptidase, putative	78.872	26.3	0	137.34	1	-0.0644093	0.253521	0.595986		13.5	6	6	0.77902	0.95891	11.282	7	31871000	17360000	14510000	25	11	11	0.81441	1.0027	8.8045	11	50549000	28168000	22380000	19.1	8	8	1.04121	0.90967	14.117	8	44500000	22888000	21611000
1037	Tb927.11.13250	Tb927.11.13250	Tb927.11.13250	eIF-2-gamma	eukaryotic translation initiation factor 2 gamma, putative	52.2	13.6	0	9.599	1	0.10485	0.253724	0.595639		11.1	3	3	0.79715	0.99085	2.2023	3	14817000	7746600	7070200	10.7	3	3	0.84649	1.081	5.5205	3	14138000	7712900	6425300	11.1	3	3	1.35336	1.16106	6.3122	3	13074000	7338300	5735600
88	Tb05.5K5.480	Tb05.5K5.480	Tb05.5K5.480		variant surface glycoprotein, degenerate	55.8	2.1	0.0051266	1.8194	1	0.217407	0.254217	0.594795		2.1	1	1	0.79044	0.98083		1	2819900	1500100	1319800	2.1	1	1	0.94782	1.1754	6.6017	2	3287800	1635300	1652500	2.1	1	1	1.58108	1.3632	2.7931	2	2580800	1614200	966520
883	Tb927.10.9640	Tb927.10.9640	Tb927.10.9640		hypothetical protein, conserved	39.29	8.2	0.0045118	1.8879	1	-0.243854	0.254455	0.59439		8.2	2	2	0.63172	0.78629	16.242	2	5327800	3128100	2199700	5.3	1	1	0.70566	0.90699		1	3019900	1641700	1378200	0	0	0				0	0	0	0
2621	Tb927.7.7100	Tb927.7.7100	Tb927.7.7100		hypothetical protein	136.13	1.2	0	3.1438	1	-0.289658	0.254455	0.594389		1.2	1	1	0.72875	0.89051		1	1065200	642800	422440	1.2	1	1	0.63737	0.75157		1	745240	460650	284590	0	0	0				0	0	0	0
679	Tb927.10.3790	Tb927.10.3790	Tb927.10.3790		hypothetical protein, conserved	432.89	0.7	0	3.1575	1	0.252632	0.254815	0.593775		0.2	1	1	0.89088	1.1063		1	7647500	3918600	3729000	0.6	1	1	1.0654	1.283		1	1526400	938740	587680	0	0	0				0	0	0	0
1930	Tb927.4.2580	Tb927.4.2580	Tb927.4.2580		hypothetical protein, conserved	112.82	4.8	0	27.648	1	0.381056	0.255878	0.591968		1.6	1	1	0.92892	1.1456		1	1436800	792050	644740	2.5	2	2	0.85016	1.0617	24.782	2	2820400	1423400	1397000	3.9	2	2	2.10111	1.8159	97.826	2	8151500	4028700	4122800
580	Tb927.10.1730	Tb927.10.1730	Tb927.10.1730	PAMC3	Polyadenylation mediator complex protein PAMC3, putative	39.265	62.5	0	128.56	1	-0.0716903	0.256411	0.591064		58.5	12	12	0.79598	0.98814	9.6355	11	83965000	47022000	36943000	61.9	14	14	0.71141	0.89364	11.371	15	103490000	57546000	45947000	56.6	13	13	1.11821	0.97561	12.874	15	97338000	50035000	47303000
2461	Tb927.7.3130	Tb927.7.3130	Tb927.7.3130	TZP103	Basalin	102.83	3.7	0.0023333	2.376	1	-0.319197	0.256937	0.590174		1.2	1	1	0.59551	0.75328		1	100120	67941	32177	1.2	1	1	0.83969	1.049		1	78304	43218	35086	3.7	2	2	0.760803	0.651636	59.931	2	2412000	637360	1774600
1814	Tb927.3.4970	Tb927.3.4970	Tb927.3.4970		hypothetical protein, conserved	115.81	12.6	0	68.018	1	0.0605513	0.257199	0.58973		9.3	6	6	0.84749	1.0322	14.425	7	30009000	16647000	13361000	11.3	7	7	0.91027	1.097	19.271	8	28245000	15372000	12872000	11.6	7	7	1.1503	1.00164	13.839	8	26959000	14002000	12957000
3157	Tb927.9.5280	Tb927.9.5280	Tb927.9.5280		unspecified product	31.896	41.2	0	14.797	1	-0.113395	0.257918	0.588519		32.5	5	5	0.68744	0.84073	26.826	4	28646000	15888000	12758000	21.9	4	4	0.79689	0.99728	29.227	5	23498000	12545000	10953000	21.9	4	4	1.06884	0.942152	18.021	4	21375000	11488000	9887600
2628	Tb927.7.7330	Tb927.7.7330	Tb927.7.7330		NADH dehydrogenase (ubiquinone) 1 alpha subcomplex subunit, putative	47.401	17.5	0	29.428	1	-0.332986	0.257938	0.588485		9.7	2	2	0.55554	0.69983		1	3114700	1919600	1195100	17.5	4	4	0.84973	1.0651	14.59	4	14038000	7262800	6775600	3.6	1	1	0.76558	0.671276		1	4609800	2050600	2559200
1206	Tb927.11.180	Tb927.11.180	Tb927.11.180		electron transfer flavoprotein, putative	29.949	42.4	0	36.77	1	0.0381234	0.258064	0.588272		39	7	7	0.83231	1.0399	5.5839	10	104330000	59164000	45169000	39.4	8	8	0.79296	0.993	8.3085	11	84357000	47496000	36861000	42.4	9	9	1.20234	1.04831	20.2	15	93939000	52319000	41620000
932	Tb927.11.10510	Tb927.11.10510	Tb927.11.10510		ubiquinone biosynthesis methyltransferase, putative	32.094	55.9	0	69.009	1	-0.0366551	0.25809	0.588228		49	11	11	0.74978	0.94479	5.5585	10	141280000	78888000	62391000	49	11	11	0.7914	0.98321	9.9156	13	141840000	80588000	61252000	53.5	11	11	1.15002	0.997506	21.105	14	138560000	72364000	66195000
3160	Tb927.9.5440	Tb927.9.5440	Tb927.9.5440		actin, putative	46.749	7.4	0	14.744	1	0.405216	0.258263	0.587938		5.5	2	2	0.85577	1.0745	35.745	2	4924500	2781800	2142700	5.5	2	2	0.91946	1.1416	20.862	2	3562200	1958000	1604200	4.8	2	2	2.14744	1.89333	95.133	2	3491700	2124200	1367400
1297	Tb927.11.3770	Tb927.11.3770	Tb927.11.3770		Dpy-30 motif containing protein, putative	28.969	58.8	0	86.597	1	0.0824147	0.25834	0.587808		55.7	8	8	0.862	1.08	8.3729	8	18131000	9945200	8185400	58.8	9	9	0.78723	0.9864	19.503	8	16042000	9034900	7007200	41.2	7	7	1.29638	1.11417	9.9584	4	7253200	3831900	3421300
2342	Tb927.6.4770	Tb927.6.4770	Tb927.6.4770	MKT1	protein mkt1, putative	83.306	12.5	0	19.194	1	0.0451418	0.258409	0.587692		9.9	5	5	0.87355	1.0736	19.39	5	13773000	6859300	6914200	6.3	4	4	0.80948	1.0158	17.427	4	13207000	7257400	5950000	11.2	6	6	1.14952	1.0072	7.386	5	16563000	9010400	7552700
1065	Tb927.11.13780	Tb927.11.13780	Tb927.11.13780		profilin	16.122	36	0	24.411	1	-0.190609	0.258593	0.587383		36	3	3	0.69676	0.82783	16.545	3	10106000	5512700	4593000	0	0	0				0	0	0	0	20.7	2	2	1.01597	0.927472	12.499	2	5055100	2874600	2180500
2024	Tb927.4.620	Tb927.4.620	Tb927.4.620		hypothetical protein, conserved	276.14	1.3	0.0051135	1.7915	1	-0.208129	0.25938	0.586063		0	0	0				0	0	0	0	0.6	1	1	0.74693	0.92127		1	1147700	757160	390530	1.3	2	2	0.944109	0.813405	6.1831	2	2002600	904250	1098300
2220	Tb927.6.1900	Tb927.6.1900	Tb927.6.1900	enp1	essential nuclear protein 1, putative	52.9	7.8	0	4.2427	1	0.404407	0.259593	0.585706		4.6	1	1	0.93829	1.1726		1	1258700	581100	677620	0	0	0				0	0	0	0	3.2	1	1	1.65267	1.49392		1	3028900	1420200	1608700
966	Tb927.11.11220	Tb927.11.11220	Tb927.11.11220		dynein heavy chain, putative	480.25	16.7	0	154.22	1	-0.0898305	0.259838	0.585298		10.1	26	25	0.80849	1.0117	18.901	26	73527000	38802000	34725000	8.5	24	23	0.74999	0.9299	20.792	24	56912000	32043000	24870000	7.6	20	18	1.0183	0.881834	20.705	18	32294000	15858000	16436000
3175	Tb927.9.6130	Tb927.9.6130	Tb927.9.6130		calmodulin, putative	17.842	49	0	79.383	1	-0.0301512	0.26014	0.584793		49	6	6	0.79086	1.0035	13.523	10	149360000	80922000	68440000	49	6	6	0.80024	0.95804	14.329	9	124450000	69784000	54669000	49	6	6	1.10653	0.976944	19.565	9	110780000	57721000	53056000
2859	Tb927.8.6270	Tb927.8.6270	Tb927.8.6270		hypothetical protein, conserved	69.168	5.1	0	3.4515	1	-0.0460127	0.260934	0.583469		0	0	0				0	0	0	0	5.1	2	2	0.77316	0.95528	21.895	2	2736300	1503300	1233000	3	1	1	1.14576	0.982125		1	929770	517400	412370
816	Tb927.10.7880	Tb927.10.7880	Tb927.10.7880		Sperm tail/Sperm tail C-terminal domain containing protein, putative	76.814	5.2	0	10.26	1	-0.146846	0.260976	0.5834		5.2	3	3	0.64397	0.80518	19.404	4	5735600	3511500	2224100	3.7	2	2	0.8151	1.0106	22.545	2	2298900	1447700	851120	2	1	1	1.05268	0.905551		1	1598000	833750	764290
2337	Tb927.6.4650	Tb927.6.4650	Tb927.6.4650		UV excision repair RAD23 protein, putative	37.808	32	0	13.038	1	0.0963287	0.261344	0.582788		32	5	5	0.92856	1.1577	22.558	6	22162000	11651000	10511000	14.9	2	2	0.80934	0.99849	7.0118	2	3248400	1673000	1575400	14.9	3	3	1.23267	1.05695	22.05	3	5776400	2809200	2967200
2041	Tb927.5.1020	Tb927.5.1020	Tb927.5.1020		disulfide isomerase, putative	65.721	3.7	0	3.8935	1	-0.0449937	0.261626	0.582319		3.7	2	2	0.79897	1.0056	17.277	2	6832600	3477900	3354700	3.7	2	2	0.76306	0.96529	10.128	2	7321900	3535400	3786500	3.7	2	2	1.08422	0.938174	11.955	2	6787200	3806800	2980400
1168	Tb927.5.1110;Tb927.11.16280	Tb927.5.1110;Tb927.11.16280	Tb927.5.1110		60S ribosomal protein L8, putative	28.314	43.5	0	58.068	2	0.0966145	0.261703	0.582191		40	6	6	0.81296	0.98511	9.8506	8	278630000	139870000	138760000	40.8	7	7	0.9046	1.0876	8.7954	10	237000000	120940000	116060000	38.1	6	6	1.29002	1.14103	11.117	9	209360000	112860000	96505000
3070	Tb927.9.15470;Tb11.v5.0819	Tb927.9.15470	Tb927.9.15470		kinesin, putative	74.614	30.4	0	70.349	2	-0.0182283	0.261871	0.581913		22.9	10	10	0.80571	0.97691	19.563	12	80976000	42737000	38240000	26.4	11	11	0.81594	1.0034	7.1555	12	74377000	41041000	33336000	28	12	12	1.132	0.982222	12.183	15	68980000	37248000	31732000
1916	Tb927.4.2260	Tb927.4.2260	Tb927.4.2260	CETN1	centrin-1	21.119	22.5	0	10.92	1	0.114985	0.26214	0.581467		11	1	1	0.81882	1.0291		1	11903000	6898200	5004400	15.9	2	2	0.82516	1.028	15.002	2	23054000	12903000	10151000	22.5	3	3	1.36054	1.20058	13.141	4	17448000	9978000	7470000
2724	Tb927.8.2750	Tb927.8.2750	Tb927.8.2750		hypothetical protein, conserved	49.379	4.3	0	5.7824	1	-0.138413	0.262761	0.580439		4.3	1	1	0.80397	0.9475		1	1235700	701980	533750	4.3	1	1	0.7356	0.87114		1	1158000	646720	511300	0	0	0				0	0	0	0
751	Tb927.10.5930;Tb927.10.5940;Tb927.10.5950;Tb11.v5.0190	Tb927.10.5930;Tb927.10.5940;Tb927.10.5950;Tb11.v5.0190	Tb927.10.5930	NEK17-3	NEK family Serine/threonine-protein kinase, putative	54.749	22.9	0	56.228	4	0.0964756	0.262958	0.580114		19.8	6	6	0.83929	1.0088	37.986	6	27029000	14570000	12459000	15.1	5	5	0.86334	1.041	21.554	5	21736000	11195000	10542000	9.4	3	3	1.30402	1.16378	14.625	4	15764000	8058300	7705400
238	Tb927.5.1230;Tb11.v5.0639	Tb927.5.1230;Tb11.v5.0639	Tb927.5.1230		hypothetical protein, conserved	58.564	8.3	0	43.4	2	-0.109016	0.263156	0.579787		6.6	3	3	0.74556	0.94172	4.5017	3	12100000	6886900	5213100	8.3	4	4	0.67927	0.84606	7.8646	4	11278000	6547900	4730600	6.6	3	3	1.15622	1.00052	20.843	3	9461400	4977200	4484200
1121	Tb927.11.15140	Tb927.11.15140	Tb927.11.15140		bilobe region protein, putative	62.089	4.9	0	15.614	1	-0.283682	0.263757	0.578797		2.5	1	1	0.7802	0.95328		1	1218000	782820	435180	2.5	1	1	0.74068	0.91298		1	1313600	727150	586430	4.9	3	3	0.729501	0.636983	43.124	3	3620500	1726500	1894000
589	Tb927.10.1900	Tb927.10.1900	Tb927.10.1900		DNA topoisomerase IA, putative	88.925	13.3	0	37.386	1	0.163844	0.263847	0.578648		8.4	3	3	0.77051	0.9703	19.948	3	9103300	4925400	4177800	6.3	2	2	0.92204	1.1689	2.7743	2	6835000	3532300	3302700	13.3	5	5	1.43666	1.2396	19.303	5	13320000	7032300	6288000
2658	Tb927.8.1240	Tb927.8.1240	Tb927.8.1240		electron transfer flavoprotein-ubiquinone oxidoreductase, putative	62.374	11.5	0	11.124	1	-0.084657	0.264323	0.577865		10.1	3	3	0.783	0.94702	2.5605	4	27859000	14576000	13283000	9.2	3	3	0.73597	0.88085	6.7039	4	15692000	8786900	6905300	7.8	2	2	1.10003	1.00528	4.2482	2	7702600	4268800	3433800
3211	Tb927.9.7720	Tb927.9.7720	Tb927.9.7720		predicted tetratricopeptide repeat protein	152.89	6.5	0	8.7513	1	-0.229789	0.264612	0.57739		2.7	2	2	0.78773	0.97168		1	1508600	740780	767840	1.1	1	1	0.56711	0.69468		1	2051500	1432000	619550	3.8	4	4	1.07105	0.918695	46.178	3	38315000	19919000	18396000
2632	Tb927.7.7430;Tb927.7.7420	Tb927.7.7430;Tb927.7.7420	Tb927.7.7430	ATPF1A	ATP synthase F1, alpha subunit	63.502	58.2	0	250.54	2	-0.0181647	0.265175	0.576467		57.9	27	27	0.80414	0.98651	8.1266	50	2025800000	1118600000	907250000	53.8	25	25	0.78919	0.97404	6.3316	52	1984000000	1098000000	885970000	56.3	27	27	1.14837	1.00211	6.075	64	1906800000	1007700000	899070000
1714	Tb927.3.2150	Tb927.3.2150	Tb927.3.2150		protein phosphatase 2C, putative	40.009	40.3	0	67.286	1	-0.0581457	0.265876	0.57532		15.2	4	4	0.8424	1.0108	16.141	5	45041000	23913000	21128000	29.3	6	6	0.787	0.94704	9.7397	7	58786000	32713000	26073000	28.5	8	8	1.07129	0.925669	6.1829	9	45573000	22963000	22610000
1239	Tb927.11.2530	Tb927.11.2530	Tb927.11.2530	mS52	Mitochondrial SSU ribosomal protein, putative	84.864	21.8	0	35.243	1	-0.0390603	0.266265	0.574685		13	8	8	0.76445	0.95442	10.482	8	44676000	25311000	19364000	18.7	11	11	0.79437	0.95802	12.399	12	40125000	22708000	17417000	16.2	9	9	1.16651	1.00835	13.752	11	35359000	18821000	16538000
362	Tb927.10.10160	Tb927.10.10160	Tb927.10.10160	KPAF4	Kinetoplast polyadenylation factor 4	42.907	21.1	0	25.061	1	0.0648462	0.266318	0.574599		17.5	4	4	0.85466	1.0511	17.833	4	23428000	12726000	10702000	20.6	5	5	0.77654	0.99173	8.7152	5	25038000	14025000	11013000	20.4	4	4	1.24231	1.0978	45.576	4	21452000	11381000	10071000
1912	Tb927.4.2140	Tb927.4.2140	Tb927.4.2140	CMF8	Component of motile flagella 8	114.76	5	0	6.0835	1	-0.245455	0.26687	0.573699		3.9	2	2	0.63941	0.78196		1	2432700	1335100	1097600	5	3	3	0.73252	0.90999	28.834	2	1141700	690610	451110	0	0	0				0	0	0	0
1888	Tb927.4.1590.1	Tb927.4.1590.1	Tb927.4.1590.1	POMP28	Present in the outer mitochondrial membrane proteome 28	48.07	24	0	22.506	1	0.102603	0.267178	0.5732		10.5	4	2	0.8307	0.99231	46.01	2	1338400	775290	563130	14.4	5	2	0.8919	1.0695	2.3014	2	1055400	580610	474790	18.1	5	2	1.37137	1.16636	20.392	2	1133800	560390	573420
655	Tb927.10.3200	Tb927.10.3200	Tb927.10.3200	U2AF35	U2 splicing auxiliary factor, putative	29.114	17.4	0	10.799	1	-0.176905	0.267529	0.572629		17.4	4	4	0.61814	0.76947	11.526	5	31121000	18438000	12683000	13	3	3	0.68036	0.88433	11.14	3	19475000	12623000	6852200	11.7	2	2	1.22069	1.01726	21.514	3	19984000	10440000	9544000
368	Tb927.10.10390	Tb927.10.10390	Tb927.10.10390	TR	trypanothione reductase	53.156	55.5	0	72.226	1	-0.0311109	0.267751	0.572269		48.2	14	14	0.77786	0.95674	31.211	16	147280000	82944000	64339000	38.2	12	12	0.78321	0.9753	4.7513	13	162790000	92705000	70083000	35.8	11	11	1.14536	1.00455	6.7394	13	141570000	72529000	69040000
1204	Tb927.11.1710	Tb927.11.1710	Tb927.11.1710	gBP21	guide RNA-binding protein of 21 kDa	23.253	46.1	0	51.151	1	-0.0229322	0.267778	0.572225		40.3	9	9	0.80416	1.0019	16.274	14	332420000	190510000	141910000	40.3	8	8	0.77362	0.96628	6.4354	14	279690000	159400000	120280000	42.7	9	9	1.11837	0.984834	4.0513	14	198550000	106580000	91973000
2272	Tb927.6.3220;Tb11.v5.0720	Tb927.6.3220;Tb11.v5.0720	Tb927.6.3220	TZP116	hypothetical protein, conserved	115.74	7.8	0	9.0958	2	0.162655	0.268609	0.57088		4	2	2	1.0276	1.2585	10.236	2	3990100	2028500	1961600	4.8	3	3	0.94414	1.1427	23.203	4	4173300	1965300	2208000	2.8	2	2	1.12656	0.975229	1.0703	2	2603000	1363300	1239600
437	Tb927.10.12590	Tb927.10.12590	Tb927.10.12590		hypothetical protein, conserved	105.85	2.9	0	49.37	1	0.164469	0.269581	0.56931		1.6	1	1	0.93963	1.1298		1	2122900	1067900	1054900	1.6	1	1	1.0551	1.2717		1	1535600	722570	813030	2.9	2	2	1.12082	0.979816	9.9612	2	3306700	1600800	1705900
1867	Tb927.4.1020	Tb927.4.1020	Tb927.4.1020	SPT	serine-palmitoyl-CoA transferase, putative	54.128	57.6	0	75.859	1	-0.0181367	0.270241	0.568249		44.1	14	14	0.77837	0.97223	9.7088	16	155590000	85068000	70526000	52.9	18	18	0.79855	1.0003	11.578	20	145320000	79696000	65629000	41.4	14	14	1.11758	0.990197	8.4414	18	127890000	67826000	60060000
2274	Tb927.6.3350	Tb927.6.3350	Tb927.6.3350	YCF45	hypothetical protein, conserved	59.527	7.3	0	3.409	1	0.507525	0.270772	0.567397		7.3	2	2	1.0008	1.2122	4.8607	2	4041300	1832500	2208800	0	0	0				0	0	0	0	4	1	1	1.85158	1.66719		1	976720	666720	310000
912	Tb927.11.10140	Tb927.11.10140	Tb927.11.10140		hypothetical protein, conserved	30.3	47.6	0	32.341	1	0.0607616	0.271768	0.565802		42.8	7	7	0.87198	1.0943	19.534	8	53119000	27437000	25683000	29	6	6	0.79756	0.99307	16.089	6	40674000	22140000	18533000	33.8	7	7	1.20462	1.04414	17.566	7	38647000	20700000	17947000
3245	Tb927.9.9420	Tb927.9.9420	Tb927.9.9420		hypothetical protein, conserved	34.928	10.9	0.0013831	2.824	1	-0.272772	0.271965	0.565487		4.8	1	1	0.57502	0.68609		1	803670	417220	386440	6.1	1	1	0.83879	1.0514	14.671	2	15206000	7780000	7425900	6.1	1	1	0.899442	0.786164		1	3946000	2215200	1730700
1539	Tb927.11.9590	Tb927.11.9590	Tb927.11.9590		S-adenosylhomocysteine hydrolase, putative	48.447	57.9	0	91.131	1	0.0780495	0.272339	0.56489		53.5	19	19	0.82998	1.0378	10.925	26	308030000	166170000	141870000	43.7	15	15	0.82124	1.0019	12.264	21	207840000	112710000	95128000	46	16	16	1.26456	1.13122	12.746	23	205290000	110430000	94868000
215	Tb11.v5.0489	Tb11.v5.0489	Tb11.v5.0489		retrotransposon hot spot (RHS) protein, putative	65.818	37.3	0	23.429	1	0.114934	0.273124	0.563641		31.2	19	1	0.85349	1.0595		1	2519900	1064700	1455300	35.8	20	2	0.94537	1.1982	1.2238	2	5278000	2840900	2437200	35.6	20	2	1.17599	1.00038	24.18	2	3949600	1857600	2092100
417	Tb927.10.11970	Tb927.10.11970	Tb927.10.11970	GlnAT	glutamine aminotransferase (GlnAT)	48.334	34.5	0	57.715	1	0.104478	0.273466	0.563097		27	7	7	0.97049	1.1589	24.167	7	26278000	14447000	11830000	28.4	8	8	0.9116	1.0919	18.659	7	27309000	13865000	13443000	26.3	7	7	1.09648	0.982029	22.338	7	21268000	10907000	10361000
1478	Tb927.11.8030	Tb927.11.8030	Tb927.11.8030		hypothetical protein, conserved	46.474	20.1	0	28.975	1	-0.0903093	0.273829	0.562521		17.3	5	5	0.84446	1.0204	13.988	5	20450000	11025000	9424600	13.2	4	4	0.74108	0.91147	6.2039	4	12255000	6897900	5356800	17.5	5	5	1.00134	0.891107	5.2596	5	13269000	6445400	6823300
1996	Tb927.4.4620	Tb927.4.4620	Tb927.4.4620	COXVIII	cytochrome oxidase subunit VIII	18.729	34.4	0	14.389	1	-0.112832	0.274055	0.562163		34.4	5	5	0.77548	0.9664	9.8884	8	84268000	45806000	38463000	34.4	5	5	0.79218	0.98228	2.7258	6	89747000	49131000	40616000	34.4	5	5	0.960154	0.833125	4.2665	9	53197000	26186000	27011000
203	Tb927.10.4600;Tb11.v5.0422	Tb927.10.4600;Tb11.v5.0422	Tb927.10.4600		predicted SET domain protein	51.527	5.7	0	3.804	2	-0.166268	0.274374	0.561657		3.5	1	1	0.65865	0.79169		1	1846200	970380	875770	3.5	1	1	0.719	0.86747		1	1545600	780790	764840	5.7	2	2	1.14473	1.03047	8.8506	2	2675600	1376800	1298800
2289	Tb927.6.3670	Tb927.6.3670	Tb927.6.3670	PFC8	paraflagellar rod component, putative	359.21	5.2	0	16.419	1	-0.129068	0.274845	0.560912		3.2	6	6	0.74903	0.8935	6.4771	5	9019800	4929300	4090500	2.4	4	4	0.85865	1.0245	9.0043	2	13912000	6529500	7382200	1.3	3	3	0.936944	0.835282	28.405	3	6622900	3350500	3272300
2415	Tb927.7.2170	Tb927.7.2170	Tb927.7.2170	NOP168	Nucleolar protein 168	168.67	5.9	0	12.233	1	0.745757	0.274937	0.560767		2	2	2	2.6551	3.3292	108.92	2	11520000	2211800	9308500	3.4	4	4	1.0464	1.3074	113.31	3	8707700	2609900	6097800	4.1	4	4	1.24763	1.08327	172.97	4	8791600	6072500	2719100
3144	Tb927.9.4660	Tb927.9.4660	Tb927.9.4660		hypothetical protein, conserved	55.558	27.5	0	19.927	1	0.0641271	0.275558	0.559786		17.2	5	5	0.91463	1.0984	13.424	5	12897000	7384400	5512200	14.5	4	4	0.83423	0.99059	4.7104	4	9318400	4980100	4338300	21.4	6	6	1.19519	1.05017	18.583	6	12847000	6723000	6123700
308	Tb927.1.2230	Tb927.1.2230	Tb927.1.2230	SMP1-1	small myristoylated protein 1-1	13.535	39	0	13.04	1	-0.0752707	0.275589	0.559738		39	7	3	0.77728	0.9712	8.7323	4	270900000	150440000	120460000	39	7	3	0.71048	0.88593	10.081	6	235650000	131900000	103760000	39	6	3	1.12558	0.993838	16.093	5	210520000	112310000	98209000
1014	Tb927.11.12540	Tb927.11.12540	Tb927.11.12540		leucine-rich repeat protein (LRRP), putative	115.21	24.2	0	51.388	1	-0.0984446	0.275852	0.559324		12.2	7	7	0.83184	1.0174	24.653	7	15053000	8529000	6523800	15.6	9	9	0.75051	0.92149	16.9	9	19170000	10529000	8641000	10.5	7	7	1.00867	0.869187	13.329	7	12490000	6390400	6099200
631	Tb927.10.2700	Tb927.10.2700	Tb927.10.2700		predicted WD40 repeat protein	75.239	4.9	0	5.1579	1	0.337087	0.27601	0.559075		1.6	1	1	0.92228	1.1337		1	906700	300010	606690	4.9	2	2	1.134	1.4075	17.542	2	2467200	1320800	1146400	0	0	0				0	0	0	0
630	Tb927.9.15420;Tb927.10.270	Tb927.9.15420;Tb927.10.270	Tb927.9.15420		60S ribosomal protein L32	15.353	34.1	0	19.588	2	0.0948777	0.276073	0.558976		32.6	4	4	0.85802	1.0751	3.8507	5	28494000	14944000	13550000	20.5	4	4	0.92798	1.1491	12.579	5	25829000	14357000	11472000	31.8	3	3	1.13314	0.985999	9.4543	4	16174000	8994900	7179400
209	Tb927.1.1560;Tb11.v5.0464	Tb927.1.1560;Tb11.v5.0464	Tb927.1.1560		vesicular-fusion protein nsf, putative	79.953	35	0	68.397	2	0.0767269	0.277516	0.556713		24.4	11	11	0.87227	1.1233	18.827	11	43240000	23284000	19955000	29.2	13	13	0.83974	1.053	23.34	13	31426000	17357000	14068000	21.5	9	9	1.14155	0.99167	7.4722	8	18147000	11955000	6191200
1368	Tb927.11.5500	Tb927.11.5500	Tb927.11.5500	KRIPP1	Mitochondrial SSU ribosomal protein, putative	94.96	21.2	0	101.62	1	0.0773857	0.277774	0.556308		17.4	11	11	0.89847	1.1018	12.726	11	41223000	21498000	19725000	21.2	13	13	0.86137	1.086	25.656	13	51426000	26196000	25231000	15	9	9	1.11215	0.981643	21.322	11	34589000	17676000	16913000
3136	Tb927.9.4230	Tb927.9.4230	Tb927.9.4230	ACS4	fatty acyl CoA synthetase 4	77.871	56.1	0	151.61	1	0.0593672	0.277979	0.555988		40.9	22	3	0.87633	1.0932	14.188	3	49856000	25490000	24366000	52.1	27	6	0.8508	1.0427	11.207	5	27927000	15146000	12781000	45	24	1	1.14115	0.992556		1	16543000	8819700	7722900
2417	Tb927.7.220	Tb927.7.220	Tb927.7.220	CDS	CDP-DAG synthase	46.349	19	0	5.9585	1	-0.084596	0.278031	0.555907		6.9	1	1	0.70751	0.90586		1	14003000	8085500	5917300	14.8	3	3	0.74299	0.90676	6.3815	4	22816000	12612000	10204000	19	4	4	1.18175	1.02105	6.8177	6	30824000	16431000	14393000
2983	Tb927.9.11840	Tb927.9.11840	Tb927.9.11840	PNO1	pre-rRNA-processing protein PNO1, putative	24.075	17.1	0.0048278	1.8741	1	0.365107	0.278485	0.555198		0	0	0				0	0	0	0	5.5	1	1	1.207	1.4498		1	1500800	612690	888070	11.5	2	2	1.28432	1.14422	8.5456	2	3036500	1499700	1536800
1438	Tb927.11.6870	Tb927.11.6870	Tb927.11.6870	14-3-3-II	14-3-3 protein 2	29.196	55.6	0	71.309	1	0.0778929	0.278668	0.554913		45.6	7	7	0.80561	1.0083	9.2066	7	64328000	35716000	28612000	44.8	7	7	0.82409	1.0276	10.482	7	63172000	36336000	26836000	44.4	7	7	1.30448	1.13483	15.256	8	64797000	36022000	28775000
519	Tb927.11.4820;Tb927.10.14580	Tb927.11.4820;Tb927.10.14580	Tb927.11.4820		60S ribosomal protein L17, putative	19.105	28.9	0	59.309	2	0.0538912	0.278853	0.554625		28.9	5	5	0.81096	1.0124	10.988	6	32852000	16806000	16047000	23.5	4	4	0.90524	1.0921	13.35	4	24392000	13056000	11335000	28.9	5	5	1.16195	1.01171	8.0642	5	22340000	11832000	10507000
510	Tb927.10.14440	Tb927.10.14440	Tb927.10.14440	b9d1	b9 domain-containing protein 1	31.836	11.9	0	3.4711	1	-0.152925	0.279554	0.553534		4.5	1	1	0.68563	0.85574		1	3238800	1819800	1419000	11.9	2	2	0.75157	0.94534	1.8658	2	5153600	2950500	2203000	0	0	0				0	0	0	0
1063	Tb927.11.13740	Tb927.11.13740	Tb927.11.13740	ACP5	procyclic-enriched flagellar receptor adenylate cyclase 5	133.78	13.3	0	84.662	1	0.119493	0.279645	0.553394		12.2	10	8	0.83172	1.0003	20.582	8	78345000	16542000	61803000	10.5	8	6	0.84519	1.0592	11.573	6	63386000	12821000	50565000	7.3	6	4	1.32501	1.21005	8.1199	4	53354000	12097000	41256000
2793	Tb927.8.4860	Tb927.8.4860	Tb927.8.4860	KRIPP10	kinetoplast ribosomal PPR-repeat containing protein 10	76.539	8.4	0	8.1306	1	0.0448046	0.280571	0.551957		1.6	1	1	0.83848	0.99811		1	1668500	901880	766580	5.3	3	3	0.89229	1.0732	13.898	3	5596100	3168300	2427800	4.7	2	2	1.16402	1.02472	8.4623	2	2945700	1436400	1509300
1894	Tb927.4.1720	Tb927.4.1720	Tb927.4.1720	NDPK3	Nucleoside diphosphate kinase 3	38.948	23.2	0	9.6081	1	-0.0791314	0.280635	0.551859		17.2	3	3	0.78824	0.99554	10.097	4	13018000	6960500	6057800	23.2	5	5	0.80345	0.96847	18.805	3	7768700	4178900	3589900	2.9	1	1	1.00695	0.879817		1	2525800	1353400	1172500
737	Tb927.10.5670	Tb927.10.5670	Tb927.10.5670	NAT1	N-acetyltransferase subunit Nat1, putative	82.189	14.5	0	12.671	1	0.32529	0.28087	0.551495		10.3	5	5	0.91545	1.1065	12.643	5	11207000	5304300	5902500	7.3	3	3	0.86731	1.0444	19.851	3	8082600	4571000	3511700	12.4	6	6	1.83824	1.70195	23.155	5	8616300	5533300	3083000
2031	Tb927.4.750	Tb927.4.750	Tb927.4.750		50S ribosomal protein L7Ae, putative	16.32	39.3	0	12.315	1	-0.0683468	0.281563	0.550425		39.3	4	4	0.78946	0.94875	13.751	5	71495000	40356000	31139000	7.6	2	2	0.82975	1.0113	11.874	2	1520400	807870	712500	31.7	2	2	1.05096	0.904159	26.097	2	3117900	1143100	1974700
534	Tb927.10.1490;Tb11.v5.0875	Tb927.10.1490	Tb927.10.1490	MKT1L	Temperature dependent protein affecting M2 dsRNA replication, putative	134.81	4.5	0	54.743	2	0.211336	0.281782	0.550086		0	0	0				0	0	0	0	2.9	2	2	0.85092	1.0801	10.692	2	7118400	4027500	3090900	3.1	2	2	1.39585	1.241	26.025	2	3447000	1826700	1620300
795	Tb927.10.7380	Tb927.10.7380	Tb927.10.7380		LSU ribosomal protein, mitochondrial, putative	39.706	31.8	0	20.829	1	0.0556973	0.281801	0.550058		19.5	3	3	0.84455	1.0793	7.348	4	36072000	19253000	16819000	28.7	5	5	0.78354	0.9877	14.913	6	36713000	19620000	17093000	22.6	4	4	1.19872	1.05325	13.879	5	33725000	20372000	13352000
2109	Tb927.5.2700	Tb927.5.2700	Tb927.5.2700		otubain cysteine peptidase, Clan CA, family C65, putative	30.443	7.5	0.003268	2.0655	1	0.102907	0.282013	0.549731		7.5	2	2	0.87522	1.1109		1	1743600	1095800	647760	4.1	1	1	0.84225	1.0382		1	900280	515380	384900	0	0	0				0	0	0	0
1896	Tb927.4.1760	Tb927.4.1760	Tb927.4.1760	CLDP17	Cardiolipin-dependent protein 17kDa	17.442	33.1	0	45.861	1	-0.051236	0.282063	0.549654		21.7	2	2	0.77746	0.95448	11.879	2	9855400	5478700	4376700	21.7	2	2	0.75871	0.93142	4.9773	2	10504000	6068300	4436200	33.1	3	3	1.13222	1.01115	16.025	3	14576000	7901200	6675200
1519	Tb927.11.9250	Tb927.11.9250	Tb927.11.9250		hypothetical protein, conserved	51.131	10.8	0	24.756	1	-0.170403	0.282631	0.548781		10.8	3	3	0.87631	1.0411	28.418	3	4848100	2812900	2035200	10.8	3	3	0.61976	0.79639	11.35	3	4571200	2789500	1781800	3.2	1	1	0.921829	0.846238		1	864940	406840	458100
2962	Tb927.9.11120	Tb927.9.11120	Tb927.9.11120	mS22	Chromosome passenger complex (CPC) protein INCENP N terminal, putative	72.949	22.8	0	42.492	1	-0.0542163	0.283425	0.547563		21.1	9	9	0.76094	0.91457	8.6514	10	37940000	21452000	16487000	14.1	6	6	0.7954	0.98924	8.068	5	26442000	14417000	12025000	15.6	7	7	1.08796	0.987459	15.144	7	15805000	8029200	7776300
177	Tb927.7.4520;Tb11.v5.0265	Tb927.7.4520;Tb11.v5.0265	Tb927.7.4520		Thioredoxin-like, putative	22.315	32.8	0	15.755	2	0.0817258	0.283602	0.547291		26.9	3	3	0.86786	1.0488	8.9498	4	24053000	13127000	10926000	19.4	2	2	0.82859	0.99405	12.969	3	21184000	12171000	9013700	25.4	3	3	1.26076	1.13685	35.802	3	12360000	5856600	6503100
1216	Tb927.11.2010	Tb927.11.2010	Tb927.11.2010		hypothetical protein, conserved	50.298	14.5	0	14.523	1	0.0356887	0.283783	0.547013		14.5	4	4	0.81076	0.99916	20.692	5	11003000	5920800	5082400	11.5	3	3	0.84834	1.0587	8.714	4	8805700	4547700	4258100	11.7	3	3	1.17155	1.01817	36.158	4	7565700	4089300	3476400
1381	Tb927.11.5780	Tb927.11.5780	Tb927.11.5780	MTRNAP	DNA-directed RNA polymerase, mitochondrial	143.82	7.5	0	10.479	1	-0.137851	0.284006	0.546672		5.5	4	4	0.7611	0.95434	24.735	4	9561400	4910600	4650900	5.5	4	4	0.80047	0.98612	22.096	4	17319000	8081000	9238400	4.6	3	3	0.921404	0.797766	26.785	3	6935700	3541600	3394000
1702	Tb927.3.1900;Tb11.v5.0664	Tb927.3.1900	Tb927.3.1900		conserved protein, unknown function	95.755	13.5	0	38.893	2	-0.021372	0.28465	0.545689		13.3	7	7	0.76804	0.9674	12.933	8	40508000	24208000	16300000	13.5	7	7	0.80453	0.98656	11.263	7	24020000	14098000	9922400	12.3	6	6	1.16522	1.00223	16.763	10	30647000	17407000	13239000
3128	Tb927.9.3780	Tb927.9.3780	Tb927.9.3780	MPC1	Mitochondrial pyruvate carrier 1	9.2288	87.2	0	27.11	1	-0.0139226	0.28493	0.545262		86	3	3	0.79647	0.9938	8.4379	5	103220000	56065000	47156000	86	3	3	0.7842	0.97772	4.6773	4	36497000	19813000	16684000	87.2	4	4	1.15824	0.9998	2.2929	5	39894000	22161000	17734000
1163	Tb927.11.16170	Tb927.11.16170	Tb927.11.16170		hypothetical protein, conserved	22.601	11	0	5.9214	1	0.0423982	0.285368	0.544595		11	1	1	0.88736	1.0688		1	3941700	1964800	1976900	11	1	1	0.83542	0.99646		1	3255000	1913300	1341700	11	1	1	1.14939	1.02549		1	2683700	1527000	1156600
2340	Tb927.6.4740	Tb927.6.4740	Tb927.6.4740		importin-alpha re-exporter protein, putative	106.58	2.4	0	9.352	1	0.37773	0.285491	0.544408		2.4	1	1	1.046	1.2427		1	1747600	912850	834730	2.4	1	1	1.5287	1.8143		1	1208400	485320	723080	2.4	1	1	1.05202	0.972857		1	716250	464800	251450
2315	Tb927.6.4200	Tb927.6.4200	Tb927.6.4200		LSU ribosomal protein, mitochondrial, putative	50.398	35.6	0	39.252	1	0.181681	0.285997	0.543639		21.8	5	5	1.0818	1.3251	6.2362	5	13106000	7763900	5342200	30	8	8	0.89618	1.124	7.5146	8	29593000	16110000	13483000	26.6	6	6	1.12914	0.979624	40.695	7	15797000	9223600	6573400
1594	Tb927.2.340;Tb11.0820;Tb11.v5.0295;Tb11.0050	Tb927.2.340	Tb927.2.340	RHS4	retrotransposon hot spot protein 4 (RHS4), putative	97.84	38.9	0	70.621	4	0.205093	0.28628	0.543209		32.8	25	5	1.0825	1.3071	16.358	7	52320000	24138000	28183000	29	23	5	1.0249	1.235	17.613	7	43235000	20952000	22283000	28.7	23	4	1.08446	0.948947	26.158	5	27974000	15590000	12384000
2481	Tb927.7.3460	Tb927.7.3460	Tb927.7.3460	KRIT2	LSU ribosomal protein, mitochondrial, putative	50.252	15.8	0	19.089	1	-0.068212	0.286294	0.543188		12.9	4	4	0.8144	1.005	3.5276	4	24016000	13590000	10426000	11.6	4	4	0.79493	0.9617	9.0575	4	20282000	11081000	9200600	7.6	3	3	1.0031	0.897827	16.371	3	10217000	5212200	5004300
454	Tb927.10.13000	Tb927.10.13000	Tb927.10.13000	PDEA	cAMP phosphodiesterase A, putative	70.451	2.6	0.0042194	1.9591	1	-0.285478	0.28678	0.542451		2.6	1	1	0.61119	0.74559		1	1030300	599470	430780	2.6	1	1	0.74612	0.90287		1	994640	531050	463600	0	0	0				0	0	0	0
2557	Tb927.7.540	Tb927.7.540	Tb927.7.540	J21	chaperone protein DnaJ, putative	50.644	19	0	13.441	1	0.0839441	0.287085	0.541989		11.8	4	4	0.92631	1.1327	14.649	4	8939100	4955000	3984100	5	2	2	0.87828	1.0672	15.407	2	1023100	553880	469170	17.5	5	5	1.12313	0.985028	8.6473	5	6523800	3124000	3399800
1739	Tb927.3.3000	Tb927.3.3000	Tb927.3.3000	PIFTC3	Putative intraflagellar transport protein C3	64.892	2.5	0	3.2098	1	0.504598	0.287298	0.541667		2.5	1	1	1.3439	1.6808		1	806900	278920	527980	0	0	0				0	0	0	0	2.5	1	1	1.40243	1.19752		1	735110	467810	267300
1635	Tb927.2.4850	Tb927.2.4850	Tb927.2.4850		Phosducin, putative	29.04	13.5	0	3.9685	1	0.040283	0.287623	0.541176		13.5	2	2	0.84271	1.0292	5.3605	2	12169000	6368800	5800400	4.8	1	1	0.82606	0.99383		1	5685200	3097200	2587900	4.8	1	1	1.17481	1.06308		1	4144900	2121400	2023500
2388	Tb927.7.1310	Tb927.7.1310	Tb927.7.1310		hypothetical protein, conserved	152.52	4.3	0	9.1394	1	0.0888548	0.287853	0.540829		1.8	2	2	0.9278	1.142	26.168	2	4977400	2600800	2376600	2.6	3	3	0.87313	1.0699	41.621	3	7083000	3737100	3345900	4.3	4	4	1.14448	0.984543	33.55	4	8407100	4669300	3737700
1328	Tb927.11.4550	Tb927.11.4550	Tb927.11.4550		Domain of unknown function (DUF4200), putative	35.629	6.7	0	3.7622	1	-0.157324	0.288225	0.540269		2.7	1	1	0.66683	0.82297		1	1922500	1314700	607830	4	1	1	0.68456	0.83944		1	925990	414120	511870	4	1	1	1.2033	1.04363		1	1128700	578230	550460
2102	Tb927.5.2560	Tb927.5.2560	Tb927.5.2560		hypothetical protein, conserved	8.7229	98.6	0	55.519	1	0.0461967	0.288595	0.539711		98.6	6	6	0.84001	1.052	16.469	9	223470000	122540000	100930000	93.2	5	5	0.85125	1.0596	6.4357	7	216300000	115490000	100810000	93.2	5	5	1.10943	0.987557	3.7855	6	209850000	111710000	98138000
909	Tb927.11.10090	Tb927.11.10090	Tb927.11.10090		hypothetical protein, conserved	46.367	20.5	0	21.902	1	-0.134662	0.289129	0.538908		8.2	3	3	0.81346	1.0174	4.0898	3	12533000	6558400	5974800	20.5	6	6	0.74593	0.91533	17.725	5	16664000	9505200	7158600	10.4	2	2	0.908678	0.811557	41.444	2	8269200	3383000	4886200
592	Tb927.10.1970	Tb927.10.1970	Tb927.10.1970		CHAT domain containing protein, putative	156.62	1.9	0.001703	2.6202	1	-0.0719035	0.289273	0.538693		1.3	1	1	0.8084	0.96343		1	805250	377630	427620	1.9	2	2	0.82309	1.0033	10.384	2	1632300	808920	823340	1.3	1	1	0.962649	0.890869		1	734660	413490	321160
739	Tb927.10.5760	Tb927.10.5760	Tb927.10.5760	ADKD	adenylate kinase, putative	24.31	61.9	0	43.301	1	0.0258908	0.289532	0.538303		52.6	9	9	0.82603	0.99702	8.4642	11	130660000	69035000	61621000	61.9	11	11	0.84316	1.0413	9.6538	11	159760000	88698000	71060000	55.8	9	9	1.16717	1.01649	4.3654	12	126700000	65887000	60814000
492	Tb927.10.14090	Tb927.10.14090	Tb927.10.14090		transporter, putative	56.529	14.3	0	11.286	1	0.0641952	0.289655	0.538118		14.3	4	4	0.79351	0.98361	9.3929	4	27253000	14801000	12452000	9.1	3	3	0.8526	1.066	3.1254	4	27127000	12453000	14673000	9.1	3	3	1.24722	1.08992	13.2	4	30337000	14293000	16044000
1143	Tb927.11.15760	Tb927.11.15760	Tb927.11.15760	TTA1	GPI transamidase subunit Tta1	41.915	28.4	0	15.632	1	0.0104929	0.289779	0.537933		17	4	4	0.82587	1.0096	1.3475	4	11935000	5406800	6527900	24.1	6	6	0.83412	0.99753	12.515	5	18413000	9754700	8658200	20.2	5	5	1.11771	1.01485	13.58	4	17692000	9131100	8560500
347	Tb927.1.690	Tb927.1.690	Tb927.1.690		hypothetical protein, conserved	27.397	7	0	4.0389	1	0.0576912	0.290057	0.537517		7	1	1	0.89825	1.0789		1	3705800	2124100	1581800	7	1	1	0.88116	1.0611		1	2827200	1463400	1363700	7	1	1	1.08505	0.984834		1	3269800	1512000	1757800
1017	Tb927.11.1260	Tb927.11.1260	Tb927.11.1260		copper-transporting ATPase-like protein, putative	102.34	11	0	35.572	1	-0.0827057	0.290108	0.537441		11	9	9	0.74609	0.89962	15.31	8	23165000	12634000	10531000	7.9	7	7	0.74671	0.91512	15.598	7	14856000	8184700	6671200	6.7	5	5	1.16783	1.02276	15.505	6	16305000	9016100	7289300
1646	Tb927.2.5270	Tb927.2.5270	Tb927.2.5270		dynein heavy chain, putative	485.74	10.7	0	79.299	1	-0.0827203	0.290134	0.537402		8.2	22	21	0.70935	0.87302	42.006	18	54553000	31051000	23502000	5.8	17	16	0.82491	0.99732	17.541	15	36510000	19772000	16739000	5.8	16	15	1.10061	0.967024	18.254	14	29953000	15759000	14194000
758	Tb927.10.6170	Tb927.10.6170	Tb927.10.6170		hypothetical protein, conserved	163.96	6.4	0	8.4918	1	0.128031	0.290425	0.536966		2.9	2	2	0.96369	1.1862	9.3012	2	3373200	2026100	1347100	3.4	4	4	0.96225	1.1377	11.983	4	7130600	3822500	3308100	2.7	3	3	1.13635	0.967024	39.608	3	6808000	3147300	3660700
1807	Tb927.3.4840	Tb927.3.4840	Tb927.3.4840		ubiquitin carboxyl-terminal hydrolase, putative	81.752	5.7	0	5.3544	1	0.25197	0.290799	0.536408		3.6	2	2	0.76443	0.94035	25.438	2	2535100	1375400	1159600	2.1	1	1	1.1372	1.4204		1	1563600	738950	824690	4.2	2	2	1.46826	1.2643	14.785	2	3034600	1749200	1285300
2191	Tb927.6.1040;Tb927.6.1030	Tb927.6.1040;Tb927.6.1030	Tb927.6.1040	CP	cysteine peptidase, Clan CA, family C1, Cathepsin L-like	48.358	28.1	0	8.1638	2	-0.0500539	0.290806	0.536396		28.1	6	1	0.79043	0.94957		1	64697000	36024000	28673000	22.5	4	0				0	0	0	0	19.4	5	1	1.07391	0.982511		1	65627000	32698000	32929000
1128	Tb927.11.15270	Tb927.11.15270	Tb927.11.15270	PPAT	phosphopantetheine adenylyltransferase, putative	28.843	7.1	0	3.7657	1	0.23622	0.291224	0.535773		7.1	1	1	0.78225	0.95221		1	2083800	1225600	858180	7.1	1	1	1.1543	1.4147		1	2041600	880580	1161000	7.1	1	1	1.42896	1.21319		1	1667700	857270	810390
3204	Tb927.9.7210	Tb927.9.7210	Tb927.9.7210	DSS1	mitochondrial exoribonuclease DSS-1	83.345	10.9	0	4.067	1	-0.299579	0.29142	0.53548		7.3	3	3	0.74032	0.90001	11.017	2	4347000	2514700	1832300	3.6	1	1	0.60487	0.73348		1	1123200	896570	226680	0	0	0				0	0	0	0
2968	Tb927.9.11270	Tb927.9.11270	Tb927.9.11270	TCP-1-eta	t- complex protein 1 (eta subunit), putative	61.471	55.5	0	72.658	1	0.091191	0.291622	0.53518		53.3	17	17	0.82839	1.0192	16.581	20	156610000	85939000	70669000	44	16	16	0.82023	1.0185	11.239	17	118710000	63334000	55371000	42.1	13	13	1.30618	1.16448	16.084	14	98968000	56732000	42236000
114	Tb11.02.5390b;Tb11.02.5390	Tb11.02.5390b;Tb11.02.5390	Tb11.02.5390b		mRNA processing protein, putative	120.71	30.4	0	101.19	2	0.0884351	0.2918	0.534915		19.7	12	12	0.80977	1.0151	22.904	13	57881000	33678000	24203000	16.4	10	10	0.92751	1.1591	17.514	10	53438000	29859000	23579000	15.8	10	10	1.18811	1.02149	23.863	9	24821000	12632000	12189000
2196	Tb927.6.1250;Tb11.v5.0743	Tb927.6.1250	Tb927.6.1250	MRPS29	Mitochondrial SSU ribosomal protein 29	56.918	18.5	0	21.217	2	-0.0588743	0.292635	0.533674		18.5	6	6	0.82671	1.0164	16.179	6	27521000	14252000	13269000	16.1	5	5	0.74452	0.9397	5.231	5	24629000	13607000	11022000	12.4	4	4	1.02413	0.926355	35.913	4	14351000	6884100	7467400
2242	Tb927.6.2290;Tb927.6.2350;Tb927.6.2310	Tb927.6.2290;Tb927.6.2350	Tb927.6.2290		50S ribosome-binding GTPase, putative	103.35	8.3	0	11.568	3	0.30416	0.293237	0.532781		5.1	3	3	0.8062	1.0234	47.155	3	4573100	2212400	2360700	5.5	3	3	0.88954	1.1093	12.062	3	18267000	9661600	8605400	1.6	1	1	1.90603	1.65802		1	1277600	909320	368230
1275	Tb927.11.330	Tb927.11.330	Tb927.11.330	MLP1	Myosin-like protein 1	109.76	17.6	0	42.876	1	0.100565	0.293369	0.532586		11.4	8	8	0.87429	1.0981	19.349	8	27222000	13099000	14123000	15.2	10	10	0.94172	1.1511	16.15	10	28783000	14447000	14336000	12.1	8	8	1.13221	0.975134	33.001	8	19022000	9825300	9196900
1656	Tb927.2.5890	Tb927.2.5890	Tb927.2.5890		hypothetical protein, conserved	51.13	3.5	0.0017053	2.6265	1	0.35525	0.294107	0.531495		0	0	0				0	0	0	0	3.5	1	1	0.90821	1.1316		1	714390	377220	337170	3.5	1	1	1.68492	1.44607		1	963860	488640	475220
2566	Tb927.7.5700	Tb927.7.5700	Tb927.7.5700	pATOM36	peripherally associated ATOM36	35.717	35	0	67.3	1	0.0342198	0.294647	0.530697		31.6	9	9	0.83372	1.008	14.885	16	100010000	54832000	45176000	32.2	9	9	0.81794	1.0058	6.6449	12	86470000	45963000	40507000	28.8	7	7	1.1774	1.05909	8.4729	11	63589000	34733000	28856000
1058	Tb927.11.13680	Tb927.11.13680	Tb927.11.13680		hypothetical protein, conserved	37.183	5	0	5.5796	1	-0.490396	0.294931	0.53028		5	1	1	0.40564	0.49534		1	1056300	748860	307470	5	1	1	0.54791	0.64688		1	1070200	697020	373130	5	1	1	1.24939	1.12564		1	1077000	568530	508470
1730	Tb927.3.2650	Tb927.3.2650	Tb927.3.2650	COX17	Cytochrome c oxidase assembly protein Cox17, putative	8.0001	54.8	0	8.7181	1	-0.258863	0.29559	0.52931		35.6	3	3	0.74748	0.9302	2.3276	3	8247900	4596100	3651800	31.5	2	2	0.77228	0.96862	5.4296	2	6893500	3886700	3006800	12.3	1	1	0.741565	0.647878		1	4968900	2140000	2828800
1770	Tb927.3.3670	Tb927.3.3670	Tb927.3.3670	TRRM3	Triple RNA binding domain protein 3	66.931	13.6	0	79.994	1	-0.0799954	0.295606	0.529286		11.6	4	4	0.76211	0.91219	14.77	4	12534000	6873400	5661000	7.4	3	3	0.74377	0.90671	10.003	3	6283100	3557200	2725800	13.6	5	5	1.13882	1.02377	14.39	5	18687000	8094400	10593000
2476	Tb927.7.3410	Tb927.7.3410	Tb927.7.3410	Centrin4	centrin-4	16.552	83.9	0	98.168	1	0.0510261	0.295748	0.529078		83.9	9	9	0.85493	1.0745	12.418	12	115640000	60175000	55468000	57.7	7	7	0.84722	1.0484	9.0007	10	94117000	49474000	44643000	54.4	7	7	1.13314	0.987069	11.149	9	47571000	25229000	22343000
2131	Tb927.5.3280	Tb927.5.3280	Tb927.5.3280	BBP135	Basal body protein	133.83	4.5	0.0051151	1.7917	1	0.0712212	0.296346	0.528201		3.9	2	2	0.77462	1.0192	5.7971	2	51758000	29264000	22494000	1.3	2	2	0.90306	1.1271	3.7156	2	13201000	6550600	6650300	0.7	1	1	1.16814	1.00948		1	7185700	3880500	3305300
240	Tb927.2.830;Tb11.v5.0655	Tb927.2.830;Tb11.v5.0655	Tb927.2.830		retrotransposon hot spot protein 1 (RHS1), interrupted	40.504	22.4	0	3.1087	2	0.277943	0.296414	0.528101		19.6	6	1	1.0756	1.3357		1	3649000	1913500	1735600	18.8	6	1	0.87633	1.1006		1	2579800	1447800	1131900	12.5	4	0				0	0	0	0
1114	Tb927.11.15030	Tb927.11.15030	Tb927.11.15030	X3	small GTPase	22.782	7	0.0016949	2.5546	1	0.37684	0.297753	0.526143		7	1	1	0.92858	1.1152		1	811750	412630	399120	7	1	1	0.86394	1.0418		1	1011300	490950	520340	7	1	1	2.16887	1.88445		1	756910	512260	244650
254	Tb11.v5.0713	Tb11.v5.0713	Tb11.v5.0713		Retrotransposon hot spot protein 6 (RHS6), putative	78.342	32.3	0	86.923	1	0.086215	0.298892	0.524485		31	17	4	0.87664	1.079	10.273	6	41973000	21258000	20714000	27.2	15	4	0.78822	0.97876	21.343	5	40600000	22447000	18153000	27.2	15	4	1.27934	1.13282	5.3992	4	19688000	11791000	7896900
2297	Tb927.6.3920	Tb927.6.3920	Tb927.6.3920		hypothetical protein, conserved	17.078	67.3	0	18.047	1	-0.217191	0.298945	0.524408		58.5	3	3	0.77014	0.92853	9.6224	3	14980000	8033600	6946500	24.5	2	2	0.64802	0.79697		1	2087000	1150600	936380	0	0	0				0	0	0	0
761	Tb927.10.6200	Tb927.10.6200	Tb927.10.6200		hypothetical protein, conserved	12.255	20.2	0	25.269	1	0.0652352	0.299832	0.523121		20.2	2	2	0.88191	1.108	3.0195	2	18281000	9974000	8306600	20.2	2	2	0.83095	1.0444	4.0204	2	25929000	14276000	11653000	20.2	2	2	1.13602	0.989707	7.4644	2	22230000	11426000	10805000
2829	Tb927.8.5680	Tb927.8.5680	Tb927.8.5680		Pyridoxal-dependent decarboxylase conserved domain containing protein, putative	66.873	1.5	0.0045263	1.9186	1	0.195837	0.300008	0.522867		1.5	1	1	0.86854	1.0817		1	1593700	796410	797340	1.5	1	1	1.1251	1.3862		1	1143300	568790	574510	1.5	1	1	1.15334	1.00213		1	670300	374090	296200
3019	Tb927.9.13010	Tb927.9.13010	Tb927.9.13010		50S ribosome-binding GTPase, putative	71.164	2.4	0	3.5027	1	0.306852	0.300436	0.522248		2.4	1	1	1.4029	1.6756		1	1174900	428490	746370	2.4	1	1	0.85541	1.0196		1	1464000	716010	748020	2.4	1	1	1.23056	1.10794		1	1048800	506460	542380
2140	Tb927.5.3510	Tb927.5.3510	Tb927.5.3510	SMC3	structural maintenance of chromosome 3 , putative	136.37	6.8	0	29.972	1	-0.041365	0.300461	0.522212		3.9	3	3	0.77524	0.93646	25.292	3	8396700	4338100	4058600	6.8	6	6	0.81083	1.006	22.961	6	13928000	7115000	6812500	4.8	4	4	1.14574	0.973994	16.399	4	10167000	5787700	4378800
2508	Tb927.7.3950	Tb927.7.3950	Tb927.7.3950	KRET1	RNA-editing 3' terminal uridylyl transferase 1	107.38	14.1	0	97.595	1	0.124621	0.300887	0.521597		4.3	3	3	0.83163	1.03	21.61	2	4160200	2233300	1926900	10.5	6	6	0.81873	1.0186	14.236	6	14973000	8070100	6903000	8.6	5	5	1.36651	1.2351	15.655	5	10634000	6494100	4139600
1401	Tb927.11.6160	Tb927.11.6160	Tb927.11.6160	ERF3	eukaryotic release factor 3, putative	76.914	8.9	0	9.2966	1	0.0722037	0.301659	0.520484		5.9	2	2	0.81751	1.0115	11.776	2	15229000	8267100	6961900	8.9	3	3	0.82188	1.0163	15.662	3	14860000	8205500	6654500	5.9	2	2	1.29821	1.13036	12.507	2	17085000	9671500	7413700
3031	Tb927.9.13540	Tb927.9.13540	Tb927.9.13540		hypothetical protein, conserved	41.261	17.6	0	7.7122	1	0.0991733	0.301682	0.52045		14	4	4	0.94967	1.1822	18.012	4	24058000	13005000	11053000	7.3	2	2	0.82423	1.0322	14.024	2	5225200	3001300	2223900	17.6	5	5	1.15705	1.00718	26.959	6	21827000	11461000	10366000
1317	Tb927.11.4320	Tb927.11.4320	Tb927.11.4320		Uncharacterized ACR, COG1678, putative	51.878	61.9	0	164.14	1	-0.0313205	0.301871	0.520178		53.3	16	16	0.78524	0.98307	16.415	22	181050000	98663000	82388000	52	15	15	0.77836	0.95028	11.897	16	157140000	85112000	72032000	56.4	16	16	1.16568	1.00295	7.7528	20	154590000	83069000	71517000
1026	Tb927.11.13050;Tb927.11.13040;Tb927.11.13030;Tb927.11.13020	Tb927.11.13050;Tb927.11.13040;Tb927.11.13030;Tb927.11.13020	Tb927.11.13050		calmodulin	16.838	96	0	202.33	4	-0.0294431	0.302071	0.519891		96	13	13	0.77106	0.95871	4.4224	25	1660400000	922620000	737820000	66.4	11	11	0.77095	0.97343	9.8422	21	909040000	514230000	394800000	71.1	12	12	1.13728	1.0079	8.499	20	886080000	463170000	422910000
2255	Tb927.6.2610	Tb927.6.2610	Tb927.6.2610		hypothetical protein, conserved	11.414	18.9	0.0020216	2.5057	1	-0.515482	0.303033	0.518511		9.5	1	1	0.52243	0.64933		1	5205400	3529800	1675600	9.5	1	1	0.36878	0.46503		1	4003400	2952000	1051400	18.9	2	2	1.32922	1.13377	13.553	2	3887900	2237000	1650800
544	Tb927.10.15130	Tb927.10.15130	Tb927.10.15130	SEC22	Vesicle-trafficking protein SEC22, putative	29.48	18	0	9.0206	1	0.0552442	0.303193	0.51828		18	4	4	0.84832	1.0678	15.361	5	12721000	7586500	5134600	14.9	3	3	0.8728	1.069	6.1018	4	7388000	3714000	3674000	14.9	3	3	1.15717	0.982704	1.8867	3	6984800	3801400	3183400
2916	Tb927.8.8050	Tb927.8.8050	Tb927.8.8050	NUP75	Nucleoporin NUP75	74.823	5.8	0	3.5035	1	0.0492886	0.303855	0.517334		0	0	0				0	0	0	0	3.2	1	1	0.82666	1.0532		1	5419900	2981700	2438200	5.8	3	2	1.18378	1.01663	8.069	2	6267200	3264100	3003100
2710	Tb927.8.2490	Tb927.8.2490	Tb927.8.2490		SET domain containing protein, putative	35.229	9.7	0	8.4722	1	-0.150158	0.304283	0.516722		9.7	3	3	0.81853	0.99601	3.1811	3	5385100	2818800	2566300	9.7	3	3	0.79987	0.94641	14.303	3	4766000	2475200	2290800	2.3	1	1	0.894134	0.776337		1	1004700	485580	519120
665	Tb927.10.3500	Tb927.10.3500	Tb927.10.3500	RBSR4	splicing factor u2af 65 kda subunit	96.56	4.6	0	5.1921	1	-0.201567	0.304848	0.515916		1.6	1	1	0.8083	0.96031		1	1753700	983940	769780	4.6	2	2	0.80421	0.96596	4.679	2	3225200	1570600	1654600	4.6	2	2	0.778452	0.708918	28.408	2	4036300	1777500	2258800
1510	Tb927.11.8980	Tb927.11.8980	Tb927.11.8980	EF-G2	Elongation factor G 2, mitochondrial, putative	90.047	16.9	0	19.257	1	0.19503	0.30529	0.515288		9.8	5	5	0.92211	1.1046	14.043	5	12632000	6953200	5678300	11.5	4	4	1.1231	1.3794	31.999	4	11012000	5522400	5490000	8	4	4	1.10057	0.984543	11.316	4	7933900	4202400	3731400
2016	Tb927.4.5340	Tb927.4.5340	Tb927.4.5340	FAZ11	Flagellum attachment zone protein 11	94.697	21	0	39.731	1	-0.198877	0.305759	0.51462		18.7	13	5	0.73158	0.93052	15.777	4	8629700	4837700	3792000	12.9	10	4	0.81144	0.99473	15.932	5	7126100	3902100	3224000	12.3	10	3	0.832848	0.714439	13.449	3	4352300	2034900	2317400
2907	Tb927.8.760;Tb927.8.740	Tb927.8.760;Tb927.8.740	Tb927.8.760	NOPP44/46-1	nucleolar RNA-binding protein	35.042	16.8	0	13.543	2	0.095297	0.306102	0.514134		14.3	3	3	0.82384	0.99286	2.4133	5	37236000	20636000	16600000	16.8	4	4	0.86833	1.0488	12.71	5	37487000	20959000	16528000	14.3	3	3	1.29569	1.1708	6.4754	5	36884000	20029000	16855000
1890	Tb927.4.1610	Tb927.4.1610	Tb927.4.1610	TAC40	Tripartite attachment complex 40	39.631	46	0	77.345	1	0.0143785	0.306298	0.513856		43.2	12	12	0.80783	1.0113	10.737	12	49162000	26351000	22810000	42.6	12	12	0.82201	1.0222	10.653	13	51447000	27884000	23563000	36.8	10	10	1.13682	0.996711	11.332	12	47210000	24178000	23031000
1270	Tb927.11.3250	Tb927.11.3250	Tb927.11.3250	OADbeta	dynein heavy chain, putative	531.18	36.9	0	323.31	1	-0.0253127	0.306784	0.513168		28.4	102	102	0.79174	0.97266	12.447	108	537660000	287400000	250260000	28.4	103	103	0.79201	0.96755	14.946	109	509790000	273550000	236230000	26.3	96	95	1.15091	1.00811	12.361	101	458080000	237910000	220170000
2460	Tb927.7.3120	Tb927.7.3120	Tb927.7.3120	Sm-D1	small nuclear ribonucleoprotein SmD1	11.713	30.2	0	16.672	1	-0.0591799	0.306946	0.512938		30.2	2	2	0.83885	1.0134	3.1446	3	8555400	4327700	4227600	30.2	2	2	0.76176	0.91309	15.646	3	6391600	3943300	2448300	30.2	2	2	1.10991	0.955566	9.1671	3	5240500	2803300	2437200
200	Tb927.10.16150;Tb11.v5.0397	Tb927.10.16150;Tb11.v5.0397	Tb927.10.16150		ATP-dependent zinc metallopeptidase, putative	62.779	36.6	0	102.27	2	0.0103631	0.307741	0.511814		14.6	6	6	0.82316	1.013	5.0534	6	33428000	18773000	14655000	33.3	14	14	0.82627	1.0121	14.902	14	76310000	42415000	33895000	25.5	12	12	1.12698	0.996612	16.493	11	41047000	21468000	19579000
1364	Tb927.11.5400	Tb927.11.5400	Tb927.11.5400	SRP54	signal recognition particle 54 kDa	53.374	6.2	0	4.9312	1	-0.0693783	0.308257	0.511087		3.5	1	1	0.83651	1.0218		1	1081800	488870	592900	3.5	1	1	0.73232	0.90954		1	1429800	736690	693120	6.2	2	2	1.04395	0.931446	23.765	2	1855600	992370	863200
1462	Tb927.11.7530	Tb927.11.7530	Tb927.11.7530		long-chain-fatty-acid-CoA ligase, putative	80.712	20.1	0	47.387	1	-0.185473	0.308379	0.510915		11.8	5	5	0.84398	1.0589	32.097	5	15557000	8969300	6588100	12.8	5	5	0.66044	0.82897	23.852	4	15724000	8926900	6797000	13.5	5	5	0.906701	0.774653	26.462	4	11978000	5916600	6061600
2624	Tb927.7.7230	Tb927.7.7230	Tb927.7.7230	NTR	nitroreductase	35.522	11.9	0	16.189	1	0.106544	0.308584	0.510626		11.9	2	2	0.78609	0.9832	3.6425	2	24648000	14116000	10532000	11.9	2	2	0.95047	1.1873	22.2	2	25740000	14011000	11729000	5.3	1	1	1.21458	1.0691		1	2370000	1480400	889540
3059	Tb927.9.15090	Tb927.9.15090	Tb927.9.15090		cytosolic coat protein, putative	24.595	42	0	50.374	1	-0.028482	0.308665	0.510513		42	8	8	0.79554	0.98486	4.7182	11	149410000	83085000	66327000	42	8	8	0.77771	0.95413	3.8893	11	153940000	86600000	67340000	38.8	7	7	1.13873	1.00299	2.918	9	109480000	58428000	51055000
2445	Tb927.7.2710	Tb927.7.2710	Tb927.7.2710		NADH-cytochrome b5 reductase, putative	31.885	51.2	0	84.386	1	0.0353997	0.309216	0.509738		51.2	10	10	0.84529	1.0389	7.2994	13	116270000	62104000	54161000	26.8	5	5	0.84525	1.048	4.8803	7	75292000	41250000	34042000	34.1	8	8	1.11767	0.988631	5.8887	10	74419000	37498000	36921000
1407	Tb927.11.6280	Tb927.11.6280	Tb927.11.6280	PPDK	pyruvate phosphate dikinase	100.45	80	0	323.31	1	-0.00614098	0.309395	0.509486		77.2	66	66	0.81204	1.0002	8.1029	145	5237500000	2858500000	2379000000	76.1	68	68	0.81142	0.99738	5.0578	142	5410000000	2954100000	2455900000	76.3	63	63	1.11438	0.989707	5.4979	157	4740400000	2458400000	2282000000
2405	Tb927.7.1730;Tb927.7.1750;Tb927.7.1740	Tb927.7.1730;Tb927.7.1750;Tb927.7.1740	Tb927.7.1730		60S ribosomal protein L7, putative	27.713	36	0	24.956	3	0.0675986	0.309921	0.508749		33.5	7	7	0.79871	0.98351	10.21	7	61167000	33632000	27535000	36	9	9	0.85679	1.0556	12.391	10	79129000	42057000	37072000	35.1	8	8	1.24082	1.10859	11.301	10	73884000	40880000	33004000
935	Tb927.11.10560	Tb927.11.10560	Tb927.11.10560	EIF4G4	eukaryotic translation initiation factor 4 gamma 4	79.7	5.7	0	7.6674	1	0.180016	0.309995	0.508645		3.6	2	2	0.75746	0.94434	63.054	2	2951600	1456700	1494900	1.9	1	1	1.0143	1.2774		1	2658300	1506000	1152300	5.7	3	3	1.39163	1.20536	11.801	3	5877100	3351500	2525600
1651	Tb927.2.5800	Tb927.2.5800	Tb927.2.5800	SBPase	sedoheptulose-1,7-bisphosphatase	35.502	58.7	0	81.388	1	0.0306413	0.31002	0.50861		55.7	13	13	0.81783	1.0058	12.361	17	152000000	84014000	67985000	51.5	13	13	0.82013	1.0052	9.3903	16	138370000	76530000	61843000	48.2	12	12	1.17272	1.05416	10.586	15	119730000	63661000	56066000
1424	Tb927.11.6610	Tb927.11.6610	Tb927.11.6610		hypothetical protein, conserved	40.25	3.8	0.0090881	1.4933	1	0.225825	0.310094	0.508507		3.8	1	1	0.86102	1.0764		1	797820	401350	396470	0	0	0				0	0	0	0	3.8	1	1	1.48201	1.27054		1	356470	163590	192880
1906	Tb927.4.2010	Tb927.4.2010	Tb927.4.2010	ACBP	acyl-CoA binding protein, putative	10.609	17.2	0	4.9767	1	0.0430681	0.310217	0.508334		17.2	2	2	0.8379	1.0095	7.4143	2	20791000	10900000	9891500	17.2	2	2	0.83709	1.006	4.4998	2	18845000	10072000	8773300	17.2	3	3	1.19746	1.07694	3.1821	3	15744000	8054600	7688900
1992	Tb927.4.450	Tb927.4.450	Tb927.4.450	TbCoatomerAlpha	coatomer alpha subunit, putative	132.85	7.5	0	6.8345	1	0.0532166	0.310305	0.508211		5.2	3	3	0.81061	1.0136	29.91	3	51225000	27850000	23375000	1.8	1	1	0.79765	1.0057		1	4011100	2286300	1724800	4	3	3	1.27608	1.09578	41.154	2	5171100	2499100	2672000
722	Tb927.10.5350;Tb11.v5.0242;Tb11.v5.0241	Tb927.10.5350;Tb11.v5.0242	Tb927.10.5350		dynein heavy chain, putative	474.7	7.5	0	73.863	3	-0.0511641	0.310933	0.507334		5	14	13	0.76607	0.91584	13.506	13	31246000	15750000	15496000	4.6	12	11	0.81156	0.98601	9.6927	11	26768000	15089000	11679000	3.7	10	9	1.16087	0.995619	17.433	9	21176000	11361000	9814600
636	Tb927.3.1370;Tb927.10.2840	Tb927.3.1370;Tb927.10.2840	Tb927.3.1370		40S ribosomal protein S25, putative	12.56	30.1	0	8.1758	2	0.0849677	0.311663	0.506315		30.1	3	3	0.81988	0.99097	3.3884	3	34610000	18627000	15982000	30.1	3	3	0.92275	1.1514	6.1984	4	53697000	27856000	25841000	30.1	3	3	1.16398	1.0458	9.5915	5	49525000	27375000	22150000
1182	Tb927.11.1670	Tb927.11.1670	Tb927.11.1670	NFS	cysteine desulfurase	48.151	48.1	0	121.61	1	0.0245254	0.312558	0.50507		45.8	15	15	0.81671	0.9981	9.5651	23	134940000	73377000	61563000	45.8	15	15	0.83213	1.042	5.5563	22	121610000	65490000	56118000	47.8	18	18	1.13327	1.01183	12.507	27	127730000	67420000	60311000
3084	Tb927.9.1960	Tb927.9.1960	Tb927.9.1960	NIT1	nitrilase, putative	30.298	16.1	0	16.483	1	0.0777201	0.314145	0.50287		15.8	3	3	0.91781	1.1108	7.8395	3	4586100	2583500	2002600	9.2	2	2	0.78039	0.97443	3.0555	2	3975300	2135900	1839500	7	2	2	1.22853	1.08593	13.051	2	4823600	2268900	2554700
537	Tb927.10.14980	Tb927.10.14980	Tb927.10.14980	IFT52	intraflagellar transport protein 52	72.377	5.2	0	37.455	1	0.383187	0.314646	0.502178		5.2	2	2	1.2191	1.5049	85.688	2	3807900	1617300	2190700	5.2	2	2	0.91524	1.1303	42.122	2	2192600	1146300	1046300	0	0	0				0	0	0	0
2873	Tb927.8.6560	Tb927.8.6560	Tb927.8.6560	mt-LAF6	Mitoribosomal LSU assembly factor 6	40.167	25.5	0	9.5558	1	0.108486	0.315446	0.501075		17.2	2	2	0.83246	1.045	14.939	2	5807200	3057300	2749800	16.4	2	2	0.96977	1.2033	18.463	2	11672000	6038500	5633900	25.5	3	3	1.13776	0.996512	12.906	3	14360000	7795200	6564700
1479	Tb927.11.8040	Tb927.11.8040	Tb927.11.8040		LSU ribosomal protein, mitochondrial, putative	22.255	31.4	0	11.456	1	-0.110219	0.315497	0.501004		14.1	1	1	0.69425	0.83657		1	3968100	2527600	1440500	31.4	3	3	0.74931	0.93107	12.955	2	8141100	4817400	3323700	21.6	2	2	1.1329	1.02089		1	4309400	2155300	2154100
2633	Tb927.7.7440	Tb927.7.7440	Tb927.7.7440		hypothetical protein, conserved	14.51	37.4	0	11.012	1	-0.0397228	0.315511	0.500986		37.4	4	4	0.80714	1.0087	12.853	4	65568000	37053000	28515000	36.6	3	3	0.77965	0.97229	25.525	3	60099000	34083000	26016000	37.4	4	4	1.08346	0.938791	7.7693	4	55159000	27197000	27963000
1813	Tb927.3.4950	Tb927.3.4950	Tb927.3.4950		hypothetical protein, conserved	52.553	17.5	0	12.014	1	-0.157146	0.315864	0.5005		7.2	3	3	0.65077	0.82117	30.107	3	5264400	2779700	2484800	11.2	4	4	0.85483	1.0567	20.025	4	6632500	3374600	3257800	8.2	3	3	0.965251	0.831186	9.0765	3	6575500	3315700	3259700
3120	Tb927.9.3550	Tb927.9.3550	Tb927.9.3550		hypothetical protein, conserved	9.6308	41.9	0	3.2732	1	0.163735	0.316007	0.500303		12.8	1	1	0.85815	1.0534		1	1139100	599660	539480	12.8	1	1	0.95569	1.1912		1	423580	205730	217850	29.1	1	1				0	0	0	0
2807	Tb927.8.5220	Tb927.8.5220	Tb927.8.5220		hypothetical protein, conserved	114.05	8.7	0	21	1	0.181233	0.316167	0.500084		7.6	4	4	0.82295	1.0317	17.17	4	9816100	5330800	4485300	3.1	2	2	1.1422	1.3705	25.759	2	3681300	1884200	1797100	6.2	4	4	1.20742	1.03095	11.304	4	7053800	3830300	3223500
2936	Tb927.9.10160	Tb927.9.10160	Tb927.9.10160	MIC60	MICOS complex subunit MIC60	25.412	35.6	0	15.297	1	-0.0910589	0.316551	0.499557		23.6	3	3	0.70012	0.86916	7.1829	3	29200000	16552000	12647000	28	4	4	0.7392	0.92949	4.4254	4	28366000	16128000	12238000	31.1	4	4	1.15568	1.02429	10.83	4	32658000	17018000	15640000
968	Tb927.11.11250	Tb927.11.11250	Tb927.11.11250	cMDH	cytosolic malate dehydrogenase	35.151	9.8	0	12.804	1	-0.0429235	0.316894	0.499086		9.8	2	2	0.80426	0.9837	3.937	2	5003000	2568600	2434400	3.4	1	1	0.80854	1.0008		1	2125600	1160300	965300	3.4	1	1	1.07691	0.929023		1	1372200	749110	623120
2319	Tb927.6.4250	Tb927.6.4250	Tb927.6.4250		hypothetical protein, conserved	24.919	23.3	0	17.108	1	0.207459	0.318141	0.497381		17.8	2	2	1.0544	1.2687	28.808	2	7598000	3323700	4274300	6.8	1	1	1.0848	1.3062		1	4815800	2334100	2481700	12.3	2	2	1.02043	0.928936	22.524	2	5491800	2795200	2696600
654	Tb927.10.3160	Tb927.10.3160	Tb927.10.3160		hypothetical protein, conserved	14.605	15.4	0	3.7039	1	-0.061696	0.318214	0.49728		15.4	1	1	0.75531	0.93602		1	2511700	1235800	1276000	0	0	0				0	0	0	0	15.4	1	1	1.13153	0.980777		1	2301900	894300	1407600
2926	Tb927.8.8300	Tb927.8.8300	Tb927.8.8300		amino acid transporter, putative	50.17	13.6	0	55.145	1	-0.0379207	0.318534	0.496844		10.6	3	3	0.76041	0.95025	12.937	5	63692000	32398000	31294000	8.9	3	3	0.77453	0.95979	8.9088	3	22880000	12821000	10059000	13.6	4	4	1.16645	1.0133	5.1697	7	56397000	29826000	26571000
1357	Tb927.11.5220	Tb927.11.5220	Tb927.11.5220		chaperone protein DnaJ, putative	84.81	27.5	0	39.319	1	0.116844	0.318739	0.496565		21.3	10	10	0.87305	1.0683	7.4302	11	43596000	21877000	21719000	15	8	8	0.9742	1.2144	7.599	8	28689000	14547000	14142000	18.5	9	9	1.12333	0.982801	16.732	9	32511000	17457000	15054000
155	Tb11.v5.0189;Tb927.7.5090	Tb11.v5.0189;Tb927.7.5090	Tb11.v5.0189		condensin complex subunit 2, putative	79.132	4.2	0.0026631	2.3524	2	0.0413026	0.318913	0.496328		0	0	0				0	0	0	0	4.2	1	1	0.87034	1.0453		1	1499800	797610	702150	4.2	1	1	1.10672	1.01304		1	1927700	1076300	851470
1682	Tb927.3.1380	Tb927.3.1380	Tb927.3.1380	ATPB	ATP synthase subunit beta, mitochondrial	55.775	72.3	0	323.31	1	-0.0250476	0.318984	0.496231		70.3	27	27	0.79221	0.97518	6.9282	64	5531000000	3083500000	2447500000	70.3	28	28	0.78129	0.96529	7.4733	65	5155700000	2861000000	2294700000	72.3	28	28	1.12708	1.00841	8.2803	63	4767300000	2496900000	2270400000
1665	Tb927.3.1020	Tb927.3.1020	Tb927.3.1020	FAZ13	Flagellum attachment zone protein 13	54.34	15.6	0	18.649	1	-0.0859966	0.319587	0.495411		5.1	2	2	0.82673	0.9987	10.892	2	3936700	2019200	1917500	13.2	5	5	0.69891	0.86154	17.241	5	10425000	6312200	4112300	13.2	5	5	1.09201	0.971912	19.099	5	6359100	3504600	2854500
1170	Tb927.11.16380	Tb927.11.16380	Tb927.11.16380		TPR repeat, putative	23.331	25.6	0	56.117	1	0.0283865	0.319707	0.495248		25.6	4	4	0.82003	1.0397	7.2013	6	39888000	22665000	17223000	25.6	4	4	0.81193	1.0304	10.049	5	28913000	16497000	12416000	25.6	4	4	1.15511	0.990197	3.784	5	26139000	14120000	12020000
1115	Tb927.11.15040	Tb927.11.15040	Tb927.11.15040	HSP60	Chaperonin HSP60, mitochondrial	64.159	56.7	0	144.85	1	0.0563175	0.319839	0.495069		56.7	23	22	0.81671	1.023	10.732	30	308490000	167990000	140490000	51.9	19	19	0.80959	0.99763	11.452	25	235910000	130330000	105580000	53.5	22	22	1.2625	1.10158	11.865	25	211430000	116870000	94554000
2858	Tb927.8.6250	Tb927.8.6250	Tb927.8.6250	NUP76	Nucleoporin NUP76	75.474	6.8	0	3.2513	1	0.351896	0.319848	0.495056		2.2	1	1	0.9537	1.1614		1	948920	369950	578970	1.6	1	1	1.4524	1.8267		1	1589800	655380	934420	3	1	1	1.15541	0.979816		1	861790	444320	417470
351	Tb927.1.730	Tb927.1.730	Tb927.1.730		NADH-ubiquinone oxidoreductase complex I subunit, putative	62.84	11.6	0	6.8122	1	0.368172	0.320107	0.494704		4.7	1	1	0.89736	1.1217		1	9314100	6556300	2757800	6.9	3	3	1.2101	1.4852	23.21	3	4695300	2069500	2625800	0	0	0				0	0	0	0
1422	Tb927.11.6570	Tb927.11.6570	Tb927.11.6570		Nodulin-like, putative	67.604	10.3	0	16.902	1	0.0456333	0.320234	0.494533		8.9	4	4	0.80099	0.99586	13.183	4	15179000	8754000	6425000	10.3	5	5	0.8192	1.0217	19.769	5	12953000	7061200	5891800	8.9	4	4	1.25505	1.08066	9.0122	4	7977000	4438900	3538100
1189	Tb927.11.16770	Tb927.11.16770	Tb927.11.16770		glucosamine-6-phosphate isomerase, putative	31.087	16.4	0	8.0536	1	0.104964	0.320693	0.49391		16.4	3	3	0.77364	0.9769	7.2544	3	6307000	3368100	2938900	16.4	3	3	0.95457	1.1843	15.132	2	3510900	1771200	1739700	8.9	2	2	1.2028	1.07518	22.716	2	1975200	1017300	957870
2250	Tb927.6.2490	Tb927.6.2490	Tb927.6.2490	SDH7	succinate dehydrogenase subunit 7	28.031	35	0	42.365	1	-0.0512789	0.321526	0.492784		34.6	8	8	0.78674	0.98842	5.5256	11	119600000	65987000	53609000	25.8	7	7	0.8119	0.99487	7.1782	10	104600000	58354000	46247000	31.2	7	7	1.04098	0.914077	11.126	11	87095000	43111000	43984000
1230	Tb927.11.2370	Tb927.11.2370	Tb927.11.2370	MEX67	mRNA export factor MEX67	62.541	19.8	0	12.359	1	-0.182664	0.321851	0.492345		7.5	2	2	0.86462	1.0687	1.6171	2	6324200	3318400	3005700	10.1	3	3	0.67026	0.8137	12.494	3	9789900	5771300	4018600	12	3	3	0.905797	0.786535	31.423	3	4528600	2177000	2351600
720	Tb927.10.5230	Tb927.10.5230	Tb927.10.5230	ARL13	ADP-ribosylation factor-like protein 13, putative	30.327	19.3	0	5.8497	1	0.107873	0.321871	0.492318		19.3	3	3	0.96854	1.2028	14.578	3	12762000	6370600	6391600	5.2	1	1	0.81534	1.0492		1	6607500	3553400	3054100	5.2	1	1	1.17021	0.99167		1	5525800	2665800	2860000
1938	Tb927.4.2830	Tb927.4.2830	Tb927.4.2830		hypothetical protein, conserved	24.95	29.9	0	4.829	1	0.0300872	0.323441	0.490204		0	0	0				0	0	0	0	19.9	2	2	0.86737	1.033	23.494	2	2901400	1245900	1655500	10	2	2	1.16326	1.00929	23.63	2	2685600	1283800	1401800
354	Tb927.1.860	Tb927.1.860	Tb927.1.860		transmembrane protein, putative	29.562	45.1	0	50.952	1	-0.0529947	0.323751	0.489788		45.1	9	9	0.78677	0.96931	13.059	10	54210000	29801000	24410000	45.1	8	8	0.81114	1.0093	13.435	9	49045000	26318000	22727000	37.3	5	5	1.02479	0.915499	12.947	6	34445000	17783000	16662000
2203	Tb927.6.1570	Tb927.6.1570	Tb927.6.1570		2-hydroxy-3-oxopropionate reductase, putative	31.753	24.3	0	16.452	1	-0.0959227	0.323941	0.489535		20.3	4	4	0.83544	1.0259	8.4951	4	39582000	21035000	18547000	21	4	4	0.75337	0.92912	16.18	4	23810000	13375000	10436000	20.3	4	4	0.995718	0.859402	14.02	4	18472000	8211600	10260000
723	Tb927.10.5370;Tb927.10.5360	Tb927.10.5370;Tb927.10.5360	Tb927.10.5370		40S ribosomal protein S10, putative	19.285	35.5	0	10.454	2	0.058241	0.32484	0.488331		14.5	2	2	0.8316	1.0412	12.66	2	4041700	2104900	1936800	30.8	4	4	0.78192	0.98644	3.4787	3	10562000	5406600	5155500	26.7	4	4	1.22276	1.09899	14.762	3	9744900	5168600	4576300
875	Tb927.10.9300	Tb927.10.9300	Tb927.10.9300		adiponectin receptor protein 1	35.29	4.9	0	3.7455	1	0.126136	0.325161	0.487902		4.9	1	1	0.78888	0.95548		1	981240	552370	428870	4.9	1	1	0.95545	1.1419		1	907570	549890	357680	4.9	1	1	1.2871	1.19141		1	810250	497820	312420
206	Tb927.10.15390;Tb11.v5.0434	Tb927.10.15390;Tb11.v5.0434	Tb927.10.15390	FAZ7	Flagellum attachment zone protein 7	123.56	4	0	14.149	2	0.134608	0.325298	0.487719		4	3	2	0.99086	1.2338	33.521	2	2536400	1240000	1296400	2.1	2	1	0.80714	0.96218		1	1464700	762560	702160	4	3	2	1.25144	1.11445	0.88241	2	1787300	1151400	635860
2949	Tb927.9.10560	Tb927.9.10560	Tb927.9.10560	ATOM19	Archaic Translocase of outer membrane 19 kDa subunit	19.035	27.4	0	112.87	1	0.0157387	0.325318	0.487692		27.4	2	2	0.80444	1.0082	8.5197	7	302470000	164320000	138140000	27.4	2	2	0.8006	0.99786	4.2876	6	369010000	207740000	161270000	27.4	2	2	1.16705	1.02706	2.4315	7	276060000	147570000	128500000
276	Tb927.4.3080;Tb11.v5.0963	Tb927.4.3080;Tb11.v5.0963	Tb927.4.3080		Uncharacterised ACR, YggU family COG1872, putative	18.44	34.5	0	18.531	2	0.142338	0.32566	0.487235		34.5	3	3	0.78184	0.9836	10.237	3	24745000	13170000	11575000	34.5	3	3	0.87326	1.0718	1.5893	3	14878000	7039100	7839000	34.5	3	3	1.44438	1.2753	33.322	2	11145000	6474000	4671200
2186	Tb927.5.940	Tb927.5.940	Tb927.5.940		NADH-dependent fumarate reductase, putative	87.388	53.1	0	14.876	1	0.193699	0.325676	0.487214		48.2	24	4	0.92091	1.1359	13.565	4	11597000	5958900	5638400	43.9	22	3	1.098	1.3739	19.595	3	6417900	3228900	3189000	48.2	23	5	1.11652	0.958589	12.095	5	20816000	11334000	9481500
560	Tb927.10.1550	Tb927.10.1550	Tb927.10.1550	RPN5	proteasome regulatory non-ATP-ase subunit 5	54.896	5.4	0	14.524	1	0.137983	0.325939	0.486864		1.7	1	1	0.9263	1.1392		1	1421800	742490	679350	3.7	1	1	1.0236	1.2252		1	6556400	3531100	3025300	3.7	1	1	1.07403	0.954563		1	5133200	2684500	2448600
2246	Tb927.6.2420	Tb927.6.2420	Tb927.6.2420		p22 protein precursor	25.349	74.4	0	109.49	1	-0.0185912	0.326537	0.486067		74	12	12	0.81035	1.0054	12.115	17	669840000	368610000	301230000	60.8	12	12	0.80951	0.98514	16.455	16	497030000	272390000	224640000	57.3	10	10	1.11565	0.971345	13.314	18	381950000	200370000	181580000
2263	Tb927.6.280	Tb927.6.280	Tb927.6.280		receptor-type adenylate cyclase GRESAG 4, putative	140.63	2.1	0.0051348	1.8314	1	-0.102917	0.327494	0.484797		2.1	2	1	0.78996	0.98868		1	4464400	2441500	2022900	2.1	2	1	0.77791	0.97982		1	4126400	2281900	1844500	2.1	2	1	0.96609	0.833403		1	3578400	1820900	1757500
1927	Tb927.4.2520	Tb927.4.2520	Tb927.4.2520	SIR2rp3	Silent information regulator 2 related protein 3	26.882	17.6	0	7.2415	1	-0.100165	0.327929	0.484221		10.2	2	2	0.81459	0.97483	8.9781	2	5736800	3225700	2511100	17.6	2	2	0.68736	0.83777	14.454	2	3994200	2395100	1599100	10.2	2	2	1.09745	0.994233	1.3959	2	4768300	2674500	2093800
526	Tb927.10.14740;Tb927.10.14620;Tb11.v5.1063	Tb927.10.14740;Tb927.10.14620;Tb11.v5.1063	Tb927.10.14740		hypothetical protein, conserved	44.177	37.7	0	64.16	3	-0.0475473	0.327956	0.484184		30.9	8	8	0.78051	0.97814	13.287	11	83529000	41883000	41647000	28.1	8	8	0.80694	1.0051	12.936	10	48781000	27573000	21208000	35.3	10	10	1.04987	0.921404	12.415	14	81571000	43030000	38541000
1091	Tb927.11.14380	Tb927.11.14380	Tb927.11.14380	KPAF2	kinetoplast polyadenylation/uridylation factor 2	72.496	38.1	0	216.13	1	0.0473028	0.328032	0.484083		35.1	16	16	0.83569	1.0276	16.434	15	44879000	24375000	20504000	28.8	13	13	0.80185	0.99161	14.278	14	38233000	20635000	17598000	29.2	14	14	1.22602	1.08281	16.325	14	36373000	19307000	17066000
2069	Tb927.5.1710	Tb927.5.1710	Tb927.5.1710	P18	ATP synthase F1 subunit p18, mitochondrial	21.226	72.9	0	156.54	1	-0.0160181	0.328147	0.483931		72.9	11	11	0.79566	0.97998	8.6227	29	1020800000	571850000	448970000	72.9	10	10	0.81048	0.9809	8.6868	27	1079000000	604450000	474530000	53.2	9	9	1.10345	1.00622	6.1217	30	1022200000	536550000	485670000
959	Tb927.11.11030	Tb927.11.11030	Tb927.11.11030	EAP4	exosome-associated protein 4	24.272	11	0	6.3577	1	0.248695	0.328199	0.483863		11	1	1	1.0353	1.2538		1	3146900	1549800	1597100	11	1	1	1.1863	1.4529		1	1794200	908770	885430	11	1	1	1.05685	0.920726		1	2440200	1196200	1244000
1007	Tb927.11.12240	Tb927.11.12240	Tb927.11.12240		cysteine peptidase, Clan CA, family C19, putative	89.061	17.6	0	20.355	1	-0.0324639	0.328493	0.483474		10.3	4	4	0.78051	0.97126	13.718	5	27577000	13974000	13602000	9.5	5	5	0.76055	0.95215	7.4545	6	21857000	12855000	9001800	13.4	6	6	1.16634	1.01074	19.236	7	25582000	13458000	12124000
848	Tb927.10.8630	Tb927.10.8630	Tb927.10.8630		Sucrase/ferredoxin-like, putative	27.968	12.5	0	6.2705	1	-0.213727	0.328634	0.483287		12.5	2	2	0.75009	0.93846	34.086	2	16978000	9886100	7092300	12.5	2	2	0.78749	0.99595	35.353	2	11797000	6400400	5396100	3.9	1	1	0.795862	0.686012		1	6661300	2316700	4344600
2207	Tb927.6.1630	Tb927.6.1630	Tb927.6.1630		hypothetical protein, conserved	39.208	8.9	0.0013817	2.8139	1	0.142227	0.329824	0.481718		8.9	2	2	0.95664	1.1674	44.218	2	2329200	1104600	1224600	6	1	1	0.81989	1.0433		1	5169000	2839900	2329100	0	0	0				0	0	0	0
650	Tb927.10.3080	Tb927.10.3080	Tb927.10.3080		methionine biosynthetic protein, putative	44.444	19	0	17.135	1	-0.025167	0.330001	0.481484		16	6	6	0.7805	0.96051	6.3015	6	32751000	18336000	14415000	16	6	6	0.81005	1.007	9.0201	6	32245000	17464000	14781000	16	6	6	1.11758	0.981162	16.724	7	26631000	14498000	12133000
3113	Tb927.9.3370	Tb927.9.3370	Tb927.9.3370	TRX	thioredoxin	12.135	29.9	0	16.016	1	-0.0632418	0.330321	0.481064		29.9	3	3	0.74495	0.90023	0.85072	3	23600000	13223000	10377000	29.9	3	3	0.78623	0.96059	1.5806	3	15681000	8443400	7237700	29.9	3	3	1.1261	1.0139	16.597	3	16897000	7971200	8925400
1681	Tb927.3.1350	Tb927.3.1350	Tb927.3.1350		hypothetical protein, conserved	86.927	7.6	0	10.576	1	-0.125025	0.330512	0.480812		3.2	2	2	0.66455	0.80684	28.619	2	2909000	1334500	1574500	5	3	3	0.83448	1.0173	18.793	3	3634000	2174100	1459900	2.5	2	2	1.07473	0.939408		1	1196600	660070	536560
1244	Tb927.11.260	Tb927.11.260	Tb927.11.260	PIFTF6	Putative intraflagellar transport protein F6	149.06	1.1	0	7.5717	1	-0.229404	0.330651	0.48063		1.1	1	1	0.77286	0.93417		1	2356700	1324200	1032600	1.1	1	1	0.64993	0.77886		1	2917500	1667900	1249600	0	0	0				0	0	0	0
1246	Tb927.11.2620	Tb927.11.2620	Tb927.11.2620		hypothetical protein, conserved	68.718	30.3	0	92.78	1	-0.014187	0.331009	0.48016		23.8	10	10	0.78461	0.98311	15.048	9	30927000	17358000	13569000	20.3	8	8	0.79332	0.98209	11.702	6	26635000	15760000	10876000	18.2	8	8	1.16341	1.00562	7.7839	7	23543000	12660000	10882000
1821	Tb927.3.5070	Tb927.3.5070	Tb927.3.5070		hypothetical protein, conserved	66.624	6.1	0.0016995	2.5837	1	-0.259262	0.332545	0.478149		2.3	1	1	0.64304	0.75538		1	1254000	866250	387760	3.8	1	1	0.88301	1.1054	23.494	2	3532300	1829600	1702700	3.8	1	1	0.791139	0.698519		1	2402300	1185800	1216500
2362	Tb927.6.640	Tb927.6.640	Tb927.6.640	ALPH1	ApaH-like phosphatase ALPH1	79.106	13.2	0	13.846	1	0.0632656	0.332836	0.47777		10.4	5	5	0.81146	0.98524	26.015	5	11785000	6256500	5528100	6.3	3	3	0.8968	1.1107	19.575	3	7270100	3777700	3492400	6.4	3	3	1.15857	1.04231	7.4027	3	6951000	3840400	3110600
1098	Tb927.11.14520	Tb927.11.14520	Tb927.11.14520		Polypeptide deformylase 1	29.64	21.9	0	27.328	1	-0.13129	0.333072	0.477461		5.4	1	1				0	0	0	0	21.9	3	3	0.78324	0.96222	17.564	3	11336000	5575400	5760100	8.5	1	1	0.984252	0.866326		1	4363000	2067800	2295200
2056	Tb927.5.1300	Tb927.5.1300	Tb927.5.1300	VAa	V-type proton ATPase subunit a, putative	89.63	25.2	0	80.042	1	0.0534771	0.334294	0.475872		19.4	10	10	0.88259	1.075	9.5237	12	62312000	34391000	27921000	10.1	5	5	0.85055	1.062	13.177	5	27694000	15073000	12621000	17.8	10	10	1.12265	0.978953	19.9	11	38686000	20331000	18355000
458	Tb927.10.13130	Tb927.10.13130	Tb927.10.13130	UGP	UTP-glucose-1-phosphate uridylyltransferase	54.506	12.8	0	12.595	1	-0.264537	0.334487	0.47562		8.9	3	3	0.61008	0.73388	39.761	3	8927400	5717400	3210000	9.1	3	3	0.57753	0.70658	14.053	2	4365900	2536100	1829900	9.7	3	3	1.28418	1.11253	7.9803	3	6459600	3482000	2977600
[truncated: 1,918 more rows]
